# Supplementary material for: Ethyl 1H-indole-2-carboxyl­ate
Source: IUCrdata. 2020 Sep 8;5(Pt 9):x201205. doi: 10.1107/S2414314620012055 (PMC9462284; doi:10.1107/S2414314620012055)
Supplement: Supplementary file 1 [file x-05-x201205-sup1.cif]

##############################################################################
#                                                                            #
# This CIF contains the data for a data article accepted for                 #
# publication in IUCrData. It conforms to the requirements of                #
# Notes for Authors for IUCrData, and has been                               #
# peer reviewed under the auspices of IUCrData.                              #
#                                                                            #
# Full details of the Crystallographic Information File format               #
# are given in the paper "The Crystallographic Information File (CIF):       #
# a New Standard Archive File for Crystallography" by S. R. Hall, F. H.      #
# Allen and I. D. Brown [Acta Cryst. (1991), A47, 655-685].                  #
#                                                                            #
# The current version of the core CIF dictionary is obtainable from          #
# ftp://ftp.iucr.org/pub/cif_core.dic.                                       #
#                                                                            #
# Software is freely available for graphical display of the structure(s)     #
# in this CIF. For information consult the CIF software page                 #
# http://www.iucr.org/resources/cif/software.                                #
#                                                                            #
# This file may be used for bona fide research purposes within the           #
# scientific community so long as proper attribution is given to the data    # 
# article from which it was obtained.                                        #
#                                                                            #
##############################################################################
data_I
_database_code_depnum_ccdc_archive 'CCDC 2026531'
_audit_creation_method
;
Olex2 1.2
(compiled 2018.05.29 svn.r3508 for OlexSys, GUI svn.r5506)
;
_journal_date_recd_electronic     2020-08-03
_journal_date_accepted     2020-08-31
_journal_name_full     'IUCrData'
_journal_year     2020
_journal_volume     5
_journal_issue      9
_journal_page_first     0
_journal_page_last     0
_journal_paper_category     HO
_journal_paper_doi     10.1107/S2414314620012055
_journal_coeditor_code     BH4054
_publ_contact_author_name     'Will Lynch'
_publ_contact_author_address
;
Georgia Southern University
Department of Chemistry and Biochemistry
Box 2084
Statesboro, GA 30460
;
_publ_contact_author_email     'wlynch@georgiasouthern.edu'
_publ_contact_author_fax     ?
_publ_contact_author_phone     '9123443144'
_publ_section_title
;
Ethyl 1<i>H</i>-indole-2-carboxylate
;
loop_
    _publ_author_name
    _publ_author_footnote
    _publ_author_address
    "Lynch, Will E." .
;
Georgia Southern University
Department of Chemistry and Biochemistry
Box 8064
Statesboro, GA 30460
USA
;
    'Whitlock, Christine R.' .
;
Georgia Southern University
Department of Chemistry and Biochemistry
Box 8064
Statesboro, GA 30460
USA
;
    "Padgett, Clifford W." .
;
Georgia Southern University
Department of Chemistry and Biochemistry
Box 8064
Statesboro, GA 30460
USA
;
_publ_section_synopsis
;
The synthesis and structure of 1<i>H</i>-indole-2-carboxylate is presented.
;
_chemical_name_systematic
;
Ethyl 1<i>H</i>-indole-2-carboxylate
;
_chemical_name_common     ?
_chemical_formula_moiety     'C11 H11 N O2'
_chemical_formula_sum     'C11 H11 N O2'
_chemical_formula_iupac     'C11 H11 N O2'
_chemical_formula_weight     189.21
_chemical_melting_point     ?
_space_group_crystal_system     monoclinic
_space_group_name_H-M_alt     'P 1 21/c 1'
_space_group_name_Hall     '-P 2ybc'
loop_
    _space_group_symop_operation_xyz
    'x, y, z'
    '-x, y+1/2, -z+1/2'
    '-x, -y, -z'
    'x, -y-1/2, z-1/2'
_cell_length_a     5.5622(7)
_cell_length_b     18.891(2)
_cell_length_c     9.6524(13)
_cell_angle_alpha     90
_cell_angle_beta     104.454(13)
_cell_angle_gamma     90
_cell_volume     982.1(2)
_cell_formula_units_Z     4
_cell_measurement_reflns_used     611
_cell_measurement_theta_min     2.4310
_cell_measurement_theta_max     21.0950
_cell_measurement_temperature     170
_exptl_crystal_description     needle
_exptl_crystal_colour     colourless
_exptl_crystal_size_max     0.4
_exptl_crystal_size_mid     0.05
_exptl_crystal_size_min     0.05
_exptl_crystal_density_diffrn     1.280
_exptl_crystal_density_meas     ?
_exptl_crystal_density_method     ?
_exptl_crystal_F_000     400
_exptl_absorpt_coefficient_mu     0.089
_exptl_absorpt_correction_type     multi-scan
_exptl_absorpt_process_details
;
(CrysAlisPro; Rigaku OD, 2018)
;
_exptl_absorpt_correction_T_min     0.99821
_exptl_absorpt_correction_T_max     1.00000
_diffrn_ambient_temperature     170
_diffrn_source     'fine-focus sealed X-ray tube'
_diffrn_radiation_type     MoK\a
_diffrn_radiation_wavelength     0.71073
_diffrn_radiation_monochromator     graphite
_diffrn_measurement_device_type     'Rigaku XtaLAB mini'
_diffrn_measurement_device     'two-circle diffractometer'
_diffrn_measurement_method     '\w scans'
_diffrn_detector     'CCD plate'
_diffrn_detector_area_resol_mean     ?
_diffrn_reflns_number     5586
_diffrn_reflns_av_R_equivalents     0.0474
_diffrn_reflns_av_unetI/netI     0.0509
_diffrn_reflns_theta_min     2.156
_diffrn_reflns_theta_max     25.340
_diffrn_reflns_theta_full     25.242
_diffrn_measured_fraction_theta_max     1.000
_diffrn_measured_fraction_theta_full     1.000
_diffrn_reflns_limit_h_min     -6
_diffrn_reflns_limit_h_max     6
_diffrn_reflns_limit_k_min     -22
_diffrn_reflns_limit_k_max     22
_diffrn_reflns_limit_l_min     -6
_diffrn_reflns_limit_l_max     11
_diffrn_radiation_probe     x-ray
_refine_special_details
;
All carbon-bound H atoms were positioned geometrically and refined
as riding, with C---H = 0.95, 0.98 or 0.99 \%A and <i>U</i>~iso~(H) =
1.2<i>U</i>~eq~(C) or <i>U</i>~iso~(H) = 1.5<i>U</i>~eq~(C) for C(H) and CH~3~
groups, respectively. Hydrogen atom of the N---H group was refined freely.
;
_reflns_number_total     1804
_reflns_number_gt     991
_reflns_threshold_expression     'I > 2\s(I)'
_refine_ls_structure_factor_coef     Fsqd
_refine_ls_matrix_type     full
_refine_ls_R_factor_all     0.1062
_refine_ls_R_factor_gt     0.0494
_refine_ls_wR_factor_gt     0.1134
_refine_ls_wR_factor_ref     0.1436
_refine_ls_goodness_of_fit_ref     1.009
_refine_ls_restrained_S_all     1.009
_refine_ls_number_reflns     1804
_refine_ls_number_parameters     132
_refine_ls_number_restraints     0
_refine_ls_hydrogen_treatment     mixed
_refine_ls_weighting_scheme     calc
_refine_ls_weighting_details
                      'w=1/[\s^2^(Fo^2^)+(0.0611P)^2^] where P=(Fo^2^+2Fc^2^)/3'
_atom_sites_solution_hydrogens     mixed
_atom_sites_solution_primary     dual
_atom_sites_solution_secondary     difmap
_refine_ls_shift/su_max     0.000
_refine_ls_shift/su_mean     0.000
_refine_diff_density_max     0.276
_refine_diff_density_min     -0.160
_refine_ls_extinction_method     none
_refine_ls_extinction_coef     .
loop_
    _atom_type_symbol
    _atom_type_description
    _atom_type_scat_dispersion_real
    _atom_type_scat_dispersion_imag
    _atom_type_scat_source
    'C' 'C' 0.0033 0.0016
                         'International Tables Vol C Tables 4.2.6.8 and 6.1.1.4'
    'H' 'H' 0.0000 0.0000
                         'International Tables Vol C Tables 4.2.6.8 and 6.1.1.4'
    'N' 'N' 0.0061 0.0033
                         'International Tables Vol C Tables 4.2.6.8 and 6.1.1.4'
    'O' 'O' 0.0106 0.0060
                         'International Tables Vol C Tables 4.2.6.8 and 6.1.1.4'
_computing_data_collection
;
CrysAlisPro (Rigaku OD, 2018)
;
_computing_cell_refinement
;
CrysAlisPro (Rigaku OD, 2018)
;
_computing_data_reduction
;
CrysAlisPro (Rigaku OD, 2018)
;
_computing_structure_solution
;
ShelXT (Sheldrick, 2015a)
;
_computing_structure_refinement
;
ShelXL (Sheldrick, 2015b)
;
_computing_molecular_graphics
;
<i>OLEX2</i> (Dolomanov <i>et al.</i>,  2009)
;
_computing_publication_material
;
<i>OLEX2</i> (Dolomanov <i>et al.</i>,  2009)
;
loop_
    _atom_site_type_symbol
    _atom_site_label
    _atom_site_fract_x
    _atom_site_fract_y
    _atom_site_fract_z
    _atom_site_U_iso_or_equiv
    _atom_site_adp_type
    _atom_site_calc_flag
    _atom_site_occupancy
    _atom_site_disorder_assembly
    _atom_site_disorder_group
    O O1 0.4202(3) 0.51968(8) 0.18977(19) 0.0674(5) Uani d 1 . .
    O O2 0.8074(3) 0.53509(10) 0.32447(19) 0.0769(6) Uani d 1 . .
    N N1 0.7445(4) 0.41313(12) 0.4844(2) 0.0618(6) Uani d 1 . .
    C C1 0.6528(4) 0.35476(13) 0.5376(2) 0.0546(6) Uani d 1 . .
    C C6 0.4072(4) 0.34466(13) 0.4568(2) 0.0561(6) Uani d 1 . .
    C C9 0.6121(5) 0.50269(13) 0.2963(3) 0.0603(7) Uani d 1 . .
    C C8 0.5633(4) 0.44041(13) 0.3735(3) 0.0559(6) Uani d 1 . .
    C C7 0.3542(4) 0.39987(13) 0.3545(3) 0.0604(7) Uani d 1 . .
    H H7 0.201542 0.407332 0.285492 0.072 Uiso calc 1 . .
    C C2 0.7649(5) 0.30983(14) 0.6497(3) 0.0667(7) Uani d 1 . .
    H H2 0.931108 0.317126 0.703333 0.080 Uiso calc 1 . .
    C C10 0.4457(5) 0.58135(13) 0.1043(3) 0.0713(8) Uani d 1 . .
    H H10A 0.570546 0.572318 0.049089 0.086 Uiso calc 1 . .
    H H10B 0.499351 0.622958 0.166698 0.086 Uiso calc 1 . .
    C C5 0.2734(5) 0.28695(15) 0.4909(3) 0.0713(8) Uani d 1 . .
    H H5 0.107754 0.278384 0.437693 0.086 Uiso calc 1 . .
    C C3 0.6258(5) 0.25482(14) 0.6791(3) 0.0745(8) Uani d 1 . .
    H H3 0.696946 0.223507 0.755363 0.089 Uiso calc 1 . .
    C C4 0.3833(5) 0.24349(15) 0.6006(3) 0.0760(8) Uani d 1 . .
    H H4 0.292584 0.204613 0.624028 0.091 Uiso calc 1 . .
    C C11 0.1971(5) 0.59444(16) 0.0056(3) 0.0935(10) Uani d 1 . .
    H H11A 0.149807 0.553780 -0.058508 0.140 Uiso calc 1 . .
    H H11B 0.204101 0.637068 -0.051138 0.140 Uiso calc 1 . .
    H H11C 0.073960 0.601063 0.061479 0.140 Uiso calc 1 . .
    H H1 0.879(5) 0.4339(15) 0.520(3) 0.087(10) Uiso d 1 . .
loop_
    _atom_site_aniso_label
    _atom_site_aniso_U_11
    _atom_site_aniso_U_22
    _atom_site_aniso_U_33
    _atom_site_aniso_U_12
    _atom_site_aniso_U_13
    _atom_site_aniso_U_23
    O1 0.0631(11) 0.0688(12) 0.0625(11) -0.0022(9) 0.0009(9) 0.0064(9)
    O2 0.0672(13) 0.0828(13) 0.0715(13) -0.0150(10) 0.0001(10) 0.0024(10)
    N1 0.0537(14) 0.0712(15) 0.0544(13) -0.0052(12) 0.0021(12) -0.0023(12)
    C1 0.0522(15) 0.0606(16) 0.0496(14) -0.0010(12) 0.0101(12) -0.0062(13)
    C6 0.0500(15) 0.0628(15) 0.0530(14) 0.0000(12) 0.0082(12) -0.0084(13)
    C9 0.0573(17) 0.0670(17) 0.0524(15) 0.0007(14) 0.0054(14) -0.0125(14)
    C8 0.0564(16) 0.0586(15) 0.0486(14) 0.0021(12) 0.0054(12) -0.0056(13)
    C7 0.0487(15) 0.0709(17) 0.0557(15) 0.0014(13) 0.0021(12) -0.0063(14)
    C2 0.0571(16) 0.0769(18) 0.0607(17) 0.0033(14) 0.0046(13) 0.0009(15)
    C10 0.0766(19) 0.0626(17) 0.0715(18) -0.0028(14) 0.0127(15) 0.0068(14)
    C5 0.0549(16) 0.0793(18) 0.0742(19) -0.0090(14) 0.0056(14) -0.0001(16)
    C3 0.0708(19) 0.0766(19) 0.0727(19) 0.0011(15) 0.0115(16) 0.0111(15)
    C4 0.0697(19) 0.0777(19) 0.078(2) -0.0072(14) 0.0136(16) 0.0097(16)
    C11 0.088(2) 0.089(2) 0.091(2) 0.0041(17) -0.0015(18) 0.0239(18)
_geom_special_details     ?
loop_
    _geom_bond_atom_site_label_1
    _geom_bond_atom_site_label_2
    _geom_bond_site_symmetry_2
    _geom_bond_distance
    _geom_bond_publ_flag
    O1 C9 . 1.324(3) ?
    O1 C10 . 1.455(3) ?
    O2 C9 . 1.217(3) ?
    N1 C1 . 1.368(3) ?
    N1 C8 . 1.374(3) ?
    N1 H1 . 0.84(3) ?
    C1 C6 . 1.406(3) ?
    C1 C2 . 1.394(3) ?
    C6 C7 . 1.416(3) ?
    C6 C5 . 1.404(3) ?
    C9 C8 . 1.454(3) ?
    C8 C7 . 1.366(3) ?
    C7 H7 . 0.9500 ?
    C2 H2 . 0.9500 ?
    C2 C3 . 1.367(3) ?
    C10 H10A . 0.9900 ?
    C10 H10B . 0.9900 ?
    C10 C11 . 1.491(3) ?
    C5 H5 . 0.9500 ?
    C5 C4 . 1.359(4) ?
    C3 H3 . 0.9500 ?
    C3 C4 . 1.389(4) ?
    C4 H4 . 0.9500 ?
    C11 H11A . 0.9800 ?
    C11 H11B . 0.9800 ?
    C11 H11C . 0.9800 ?
loop_
    _geom_angle_atom_site_label_1
    _geom_angle_atom_site_label_2
    _geom_angle_atom_site_label_3
    _geom_angle_site_symmetry_1
    _geom_angle_site_symmetry_3
    _geom_angle
    _geom_angle_publ_flag
    C9 O1 C10 . . 117.45(19) ?
    C1 N1 C8 . . 108.9(2) ?
    C1 N1 H1 . . 127(2) ?
    C8 N1 H1 . . 123(2) ?
    N1 C1 C6 . . 107.6(2) ?
    N1 C1 C2 . . 130.2(2) ?
    C2 C1 C6 . . 122.2(2) ?
    C1 C6 C7 . . 106.9(2) ?
    C5 C6 C1 . . 118.3(2) ?
    C5 C6 C7 . . 134.8(2) ?
    O1 C9 C8 . . 112.1(2) ?
    O2 C9 O1 . . 123.6(2) ?
    O2 C9 C8 . . 124.3(2) ?
    N1 C8 C9 . . 120.5(2) ?
    C7 C8 N1 . . 109.2(2) ?
    C7 C8 C9 . . 130.3(2) ?
    C6 C7 H7 . . 126.4 ?
    C8 C7 C6 . . 107.3(2) ?
    C8 C7 H7 . . 126.4 ?
    C1 C2 H2 . . 121.4 ?
    C3 C2 C1 . . 117.2(2) ?
    C3 C2 H2 . . 121.4 ?
    O1 C10 H10A . . 110.4 ?
    O1 C10 H10B . . 110.4 ?
    O1 C10 C11 . . 106.8(2) ?
    H10A C10 H10B . . 108.6 ?
    C11 C10 H10A . . 110.4 ?
    C11 C10 H10B . . 110.4 ?
    C6 C5 H5 . . 120.3 ?
    C4 C5 C6 . . 119.3(2) ?
    C4 C5 H5 . . 120.3 ?
    C2 C3 H3 . . 119.1 ?
    C2 C3 C4 . . 121.8(3) ?
    C4 C3 H3 . . 119.1 ?
    C5 C4 C3 . . 121.3(3) ?
    C5 C4 H4 . . 119.4 ?
    C3 C4 H4 . . 119.4 ?
    C10 C11 H11A . . 109.5 ?
    C10 C11 H11B . . 109.5 ?
    C10 C11 H11C . . 109.5 ?
    H11A C11 H11B . . 109.5 ?
    H11A C11 H11C . . 109.5 ?
    H11B C11 H11C . . 109.5 ?
loop_
    _geom_hbond_atom_site_label_D
    _geom_hbond_atom_site_label_H
    _geom_hbond_atom_site_label_A
    _geom_hbond_site_symmetry_A
    _geom_hbond_distance_DH
    _geom_hbond_distance_HA
    _geom_hbond_distance_DA
    _geom_hbond_angle_DHA
    _geom_hbond_publ_flag
    N1 H1 O2 3_766 0.84(3) 2.08(3) 2.877(3) 158(3) yes
_shelx_space_group_comment     ?
_shelx_estimated_absorpt_T_min     0.965
_shelx_estimated_absorpt_T_max     0.996
_shelx_hkl_file
;
   0   0  -1    0.52    0.37
   0   0   2  478.64    9.43
   0   0   2  477.37    9.38
   0   0   3   -0.16    0.76
   0   0   3    1.18    1.07
   0   0   4    1.11    0.95
   0   0   4   -0.71    0.72
   0   0   5    2.42    1.37
   0   0   5    0.23    0.93
   0   0   6  734.03   20.80
   0   0   6  706.12   20.11
   0   0   7   -1.12    1.64
   0   0   7    1.69    2.03
   0   0   8   -3.07    1.93
   0   0   8    1.47    1.75
   0   0   9   -0.80    2.13
   0   0   9   -2.82    2.43
   0   0  10    0.48    2.40
   0   0  10    3.63    2.50
   0   0  11    0.91    3.67
   0   0  11   -3.78    3.15
   0  -1   1 1176.46    9.89
   0   1  -1 1169.21   11.55
   0  -1   2  151.96    5.45
   0   1   2  153.43    5.24
   0  -1   2  154.16    5.14
   0   1   2  148.82    5.49
   0   1   3  118.04    5.76
   0  -1   3  117.71    5.63
   0  -1   3  121.99    5.97
   0   1   3  122.60    6.11
   0   1   4  191.98    8.71
   0  -1   4  178.76    8.33
   0   1   4  172.65    7.95
   0  -1   4  182.49    8.16
   0   1   5  102.44    7.23
   0  -1   5  107.50    7.09
   0  -1   5  110.29    7.36
   0   1   5  116.31    7.47
   0   1   6   -1.64    2.10
   0   1   6    3.33    1.45
   0  -1   6    5.03    1.45
   0  -1   6    7.23    2.41
   0   1   7   39.54    5.60
   0  -1   7   54.28    6.35
   0  -1   7   46.13    5.66
   0   1   7   33.92    4.95
   0  -1   8   -4.47    2.66
   0  -1   8    0.84    1.80
   0   1   8   -2.58    2.44
   0   1   8   -0.66    1.71
   0  -1   9    4.58    2.77
   0   1   9    0.35    1.99
   0   1   9    4.54    2.03
   0  -1   9    0.11    1.65
   0  -1  10    7.91    3.96
   0   1  10    4.27    3.32
   0   1  10    8.35    3.77
   0  -1  10    3.82    3.39
   0  -1  11    9.36    4.38
   0   1  11    7.62    4.00
   0  -1  11   10.74    5.28
   0   1  11   13.72    5.33
   0  -2   0  652.58    7.31
   0  -2  -1   68.83    2.89
   0   2   1   68.22    3.16
   0  -2   1   70.54    2.58
   0  -2   1   81.43    3.45
   0   2  -1   75.88    2.68
   0  -2   2  787.36   11.53
   0   2   2  778.82   13.54
   0  -2   2  796.40   13.32
   0  -2   3   31.54    2.89
   0   2   3   23.93    2.89
   0   2   3   27.36    3.01
   0  -2   3   33.86    3.40
   0   2   4   -1.07    0.84
   0  -2   4    0.07    0.76
   0  -2   4   -1.25    1.15
   0  -2   5    7.61    2.14
   0  -2   5    8.86    2.33
   0   2   5   10.49    2.41
   0   2   5    5.26    1.42
   0   2   6   43.18    5.03
   0  -2   6   54.27    5.71
   0   2   6   48.93    5.62
   0  -2   6   50.80    5.56
   0   2   7    3.51    1.75
   0  -2   7    0.27    1.62
   0  -2   7    2.84    1.62
   0   2   7    0.58    1.33
   0   2   8    7.45    2.79
   0  -2   8    6.27    3.02
   0  -2   8   10.52    3.57
   0   2   8    6.53    2.71
   0  -2   9   12.27    3.62
   0  -2   9   15.56    4.70
   0   2   9   10.32    3.92
   0   2   9   19.17    4.32
   0   2  10   10.01    4.02
   0  -2  10   11.14    4.05
   0   2  10    6.25    3.62
   0  -2  10   11.08    4.45
   0  -2  11    7.70    4.27
   0   2  11   -3.88    2.96
   0   2  11    2.44    3.05
   0  -2  11    6.27    4.29
   0  -3   0    0.22    0.49
   0   3   0    0.97    0.48
   0  -3   1 1037.57   11.02
   0   3   1 1009.46   13.57
   0  -3   1 1006.71   13.97
   0  -3  -1 1017.60   12.72
   0  -3  -2 3300.72   26.01
   0   3   2 3270.01   29.38
   0  -3   2 3291.29   24.04
   0  -3   2 3284.88   28.98
   0  -3   3  255.43    9.31
   0   3   3  256.30    9.57
   0  -3   3  258.87    8.17
   0   3   4    6.71    1.63
   0   3   4    1.39    1.33
   0  -3   4    8.83    2.30
   0  -3   4    6.69    1.67
   0  -3   5   33.55    3.92
   0   3   5   33.11    4.42
   0  -3   5   24.55    3.72
   0   3   5   30.21    4.04
   0  -3   6   71.71    6.74
   0  -3   6   73.63    6.39
   0   3   6   67.64    6.33
   0   3   6   77.46    7.22
   0  -3   7    6.00    2.47
   0   3   7    7.26    2.86
   0   3   7    3.83    2.25
   0  -3   7    3.10    1.82
   0  -3   8   -1.55    2.00
   0  -3   8    3.97    2.50
   0   3   8    4.79    2.87
   0   3   8   -0.68    1.97
   0  -3   9    7.23    3.02
   0   3   9   11.21    3.84
   0   3   9   13.35    3.97
   0  -3   9    5.49    2.38
   0   3  10    2.41    2.06
   0  -3  10   -0.84    2.39
   0   3  10    6.55    3.16
   0  -3  10    7.72    3.60
   0  -3  11    0.67    2.76
   0   3  11    7.47    4.28
   0   3  11    0.92    2.32
   0  -3  11    2.27    2.35
   0  -4   0  271.69    7.41
   0   4   0  266.55    6.60
   0   4   1   12.96    1.89
   0  -4   1   12.19    1.85
   0  -4  -1   11.57    1.65
   0  -4   1   13.19    1.42
   0  -4   2 2703.11   28.54
   0   4   2 2723.85   28.34
   0  -4   2 2753.24   23.01
   0  -4  -2 2731.76   25.71
   0   4   3    7.43    1.89
   0  -4   3   11.87    2.18
   0  -4   3    5.61    1.20
   0  -4   4  103.38    6.00
   0   4   4   98.77    6.92
   0  -4   4   98.38    6.78
   0  -4   5   66.78    5.44
   0   4   5   57.22    5.50
   0  -4   5   56.83    5.71
   0   4   5   60.95    6.01
   0   4   6   13.94    3.09
   0  -4   6   16.03    3.83
   0   4   6   15.40    3.30
   0  -4   6   11.54    2.69
   0  -4   7    3.32    1.75
   0   4   7    8.37    3.71
   0   4   7    3.21    1.94
   0  -4   7    3.34    2.43
   0   4   8   43.36    6.09
   0  -4   8   64.53    7.69
   0  -4   8   62.61    7.07
   0   4   8   62.96    7.56
   0  -4   9   34.13    5.91
   0   4   9   42.65    6.70
   0  -4   9   45.17    6.91
   0   4   9   32.78    6.16
   0   4  10   21.54    5.17
   0  -4  10   20.26    5.80
   0  -4  10   22.19    5.19
   0   4  10   23.43    5.91
   0   4  11   -0.87    2.55
   0  -4  11    1.96    2.29
   0  -4  11   -2.62    2.97
   0   4  11   -2.06    2.59
   0  -5   0    0.01    0.72
   0   5   0    0.94    0.73
   0  -5   1  257.89    8.66
   0   5   1  277.10    8.34
   0  -5   1  254.63    7.09
   0  -5  -1  264.87    8.19
   0  -5  -2    7.52    1.55
   0  -5   2    6.68    1.22
   0   5   2    8.97    2.15
   0  -5   2    6.28    1.91
   0  -5   3    4.64    1.20
   0  -5  -3    0.81    1.10
   0  -5   3    3.10    1.42
   0   5   3    7.56    1.97
   0  -5   4   42.74    4.01
   0   5   4   46.04    4.82
   0  -5   4   39.31    4.59
   0   5   5   12.82    2.92
   0  -5   5    1.00    1.31
   0  -5   5   10.54    2.41
   0  -5   6    2.24    1.49
   0   5   6    5.41    1.92
   0   5   6    2.88    1.51
   0  -5   6    6.45    2.15
   0   5   7    0.23    1.66
   0   5   7    3.18    2.14
   0  -5   7    1.13    2.25
   0  -5   7    7.01    2.60
   0   5   8   -3.35    2.31
   0   5   8   -0.23    1.94
   0  -5   8    2.32    2.02
   0  -5   8   -2.09    1.71
   0  -5   9    0.36    2.28
   0  -5   9    2.50    2.86
   0   5   9   -1.88    2.34
   0   5   9    2.30    1.82
   0   5  10   10.58    4.17
   0   5  10   14.56    5.30
   0  -5  10   12.85    4.22
   0  -5  10   10.14    4.07
   0   6   0  650.09   12.73
   0  -6   0  666.42   14.34
   0   6  -1  598.21   11.59
   0  -6  -1  614.62   13.60
   0  -6   1  626.30   14.40
   0   6   1  616.61   13.55
   0  -6   1  613.88   11.76
   0  -6  -2  569.51   13.57
   0  -6   2  562.45   11.63
   0   6   2  562.68   14.42
   0  -6   2  572.27   14.90
   0  -6  -3  150.91    7.51
   0   6   3  152.43    8.17
   0  -6   3  152.62    6.72
   0  -6   3  160.96    8.62
   0  -6   4   62.61    5.92
   0   6   4   69.32    6.16
   0  -6   4   71.09    5.07
   0   6   5  130.71    9.07
   0  -6   5  129.11    9.06
   0  -6   5  125.52    7.51
   0   6   6    0.15    1.25
   0   6   6   -2.12    1.62
   0  -6   6   -0.53    1.70
   0  -6   6    1.02    1.15
   0  -6   7   40.12    5.19
   0   6   7   31.25    4.94
   0  -6   7   27.00    4.83
   0   6   7   40.67    6.25
   0  -6   8  107.68    9.26
   0   6   8  108.15    9.64
   0  -6   8  106.80   10.46
   0   6   8  108.86   10.69
   0   6   9    8.48    3.54
   0  -6   9    9.71    3.30
   0   6   9    7.94    3.97
   0  -6   9   13.08    4.13
   0  -6  10    3.86    3.72
   0   6  10    5.14    2.62
   0  -6  10    4.91    3.29
   0   6  10    2.42    2.75
   0  -7   0   -1.56    1.33
   0   7   0    7.62    1.60
   0   7   1    2.26    1.51
   0  -7   1   -1.74    1.37
   0  -7  -1    2.13    1.57
   0   7  -1    0.47    0.73
   0  -7   2   55.85    5.06
   0   7   2   52.76    4.89
   0  -7  -2   49.73    4.29
   0  -7   2   54.59    3.92
   0   7   3   73.05    6.11
   0  -7   3   76.18    4.91
   0  -7   3   73.16    6.22
   0  -7  -3   69.32    5.36
   0  -7   4    8.52    2.00
   0  -7   4   10.76    3.00
   0   7   4    8.65    2.27
   0   7   5   33.61    4.67
   0  -7   5   30.96    4.71
   0  -7   5   31.49    3.98
   0  -7   6    4.10    1.78
   0   7   6    4.08    2.42
   0  -7   6    4.77    1.87
   0  -7   7   83.34    8.71
   0   7   7   81.05    8.94
   0   7   7   69.78    7.16
   0  -7   7   69.40    6.90
   0   7   8   17.59    4.11
   0  -7   8   22.77    4.80
   0  -7   8   22.14    4.49
   0   7   8   12.95    3.60
   0   7   9   -0.74    2.17
   0  -7   9    3.86    2.64
   0   7   9   -0.39    2.49
   0  -7   9   -0.10    2.00
   0  -7  10    0.67    2.11
   0   7  10   -0.16    2.76
   0   7  10    0.59    2.32
   0  -7  10   -4.13    3.61
   0   8   0   33.31    3.35
   0  -8   0   35.20    3.97
   0   8   1  551.48   14.34
   0  -8   1  552.90   15.53
   0  -8  -1  555.58   15.05
   0   8  -1  558.41   13.01
   0  -8  -2  153.47    8.01
   0  -8   2  151.94    6.77
   0  -8   2  158.16    8.76
   0   8   2  153.81    8.40
   0   8   3   48.91    5.24
   0  -8  -3   46.31    4.75
   0  -8   3   40.51    4.73
   0  -8   3   43.28    3.78
   0  -8   4   22.94    3.11
   0  -8   4   22.04    3.84
   0   8   4   24.72    4.03
   0  -8  -4   18.10    3.17
   0  -8   5   14.67    3.37
   0  -8   5   10.67    2.23
   0   8   5    9.22    2.86
   0  -8   6    0.35    1.52
   0   8   6   -4.34    2.61
   0  -8   6   -1.64    1.24
   0  -8   7   47.76    5.58
   0   8   7   42.12    6.46
   0  -8   7   52.99    7.10
   0   8   7   51.26    7.34
   0  -8   8   44.27    7.47
   0   8   8   34.40    6.01
   0  -8   8   47.26    6.18
   0   8   8   50.97    7.65
   0   8   9    1.40    1.98
   0  -8   9    2.18    2.01
   0  -8   9   -0.94    2.95
   0   8   9    1.84    2.40
   0   8  10    0.36    2.20
   0  -8  10    0.60    2.54
   0   8  10    1.78    2.59
   0  -8  10    2.06    2.62
   0   9   0    0.22    1.23
   0  -9   0    1.98    1.36
   0  -9   1   66.29    5.72
   0   9  -1   61.60    4.70
   0   9   1   73.15    5.63
   0  -9  -1   66.97    5.55
   0   9   2  292.33   11.93
   0  -9   2  295.73   12.52
   0   9  -2  295.52   10.00
   0  -9   2  301.93   10.32
   0  -9  -2  296.37   11.73
   0  -9   3    5.21    1.97
   0  -9  -3    4.43    1.62
   0   9   3    6.92    2.33
   0  -9   3    3.51    1.12
   0  -9   4   36.91    4.98
   0   9   4   34.86    4.97
   0  -9   4   31.90    3.66
   0  -9  -4   34.18    4.42
   0  -9   5   16.87    3.70
   0   9   5   13.21    3.59
   0  -9   5   16.02    2.91
   0   9   6   -1.90    2.14
   0  -9   6    1.00    1.62
   0  -9   6    1.59    1.21
   0   9   7    1.34    1.73
   0  -9   7    0.56    2.09
   0  -9   7    0.23    1.50
   0   9   8   -2.35    3.12
   0  -9   8    3.47    3.57
   0  -9   8   -1.86    1.91
   0   9   8    0.70    2.30
   0  -9   9    3.12    2.03
   0   9   9    2.56    2.57
   0  -9   9    1.93    2.50
   0   9   9    4.04    2.92
   0   9  10   -0.17    3.13
   0  -9  10   -0.78    3.21
   0   9  10    4.86    3.62
   0 -10   0   17.15    2.99
   0  10   0   17.26    2.83
   0 -10  -1  133.50    8.24
   0 -10   1  128.44    8.42
   0  10  -1  133.14    7.22
   0  10   1  124.49    7.71
   0 -10   2    9.08    2.56
   0 -10  -2    7.27    2.15
   0  10   2    5.24    2.08
   0 -10   2    6.68    1.74
   0  10  -2    7.10    1.80
   0  10   3   45.39    5.52
   0 -10  -3   49.98    5.36
   0 -10   3   46.60    5.56
   0 -10   3   45.72    4.19
   0  10   4   28.79    4.52
   0 -10  -4   27.20    4.09
   0 -10   4   34.27    3.87
   0 -10   4   33.73    4.96
   0 -10   5   -0.73    1.44
   0 -10   5    0.40    1.25
   0 -10   6   29.39    4.51
   0 -10   6   38.56    6.24
   0  10   6   32.02    5.53
   0 -10   7   50.92    6.20
   0 -10   7   44.58    7.16
   0  10   7   55.59    7.84
   0  10   8    8.96    4.77
   0 -10   8   10.37    3.21
   0 -10   8    4.83    2.69
   0  10   8    8.65    3.18
   0  10   9   -1.14    2.67
   0 -10   9    3.55    2.51
   0  10   9   -0.54    2.14
   0 -10   9    2.07    2.63
   0  10  10    5.49    4.29
   0 -10  10    5.54    4.38
   0  10  10    7.19    3.77
   0  11   0    3.11    1.55
   0 -11   0   -2.48    1.70
   0 -11  -1   29.90    4.19
   0  11   1   36.76    4.31
   0 -11   1   35.30    4.82
   0  11  -1   43.45    4.33
   0 -11   2   -0.90    1.78
   0  11   2    2.47    1.82
   0  11  -2    0.34    0.91
   0 -11  -2    1.39    1.11
   0  11   3   13.12    3.41
   0 -11   3    8.79    2.26
   0 -11  -3   16.13    3.23
   0 -11   3   16.71    3.45
   0 -11   4   18.58    3.84
   0 -11  -4   18.41    3.51
   0 -11   4   21.39    3.24
   0  11   4   19.30    3.91
   0 -11   5   -0.50    2.13
   0 -11   5    2.83    1.65
   0 -11  -5    0.67    1.33
   0  11   5   -2.03    1.88
   0 -11   6   15.13    3.73
   0  11   6   11.12    4.00
   0 -11   6    3.19    1.16
   0 -11   7   -0.12    1.95
   0 -11   7   -0.03    1.83
   0  11   7   -0.21    2.41
   0 -11   8   -1.65    2.10
   0  11   8   -3.61    2.92
   0 -11   8    0.80    2.10
   0  11   9   -0.36    2.23
   0 -11   9   -3.79    3.03
   0  11   9   -0.32    2.66
   0  12   0  241.59   10.94
   0 -12   0  247.92   12.69
   0 -12   1  131.26    9.44
   0  12  -1  144.75    8.51
   0 -12  -1  130.26    8.98
   0  12   1  157.53    9.45
   0  12  -2   14.03    2.71
   0  12   2   14.53    3.15
   0 -12   2   22.55    4.00
   0 -12  -2   12.37    3.01
   0 -12   3    0.27    1.06
   0  12   3    2.20    1.25
   0 -12  -3   -1.34    1.71
   0 -12   3   -0.54    1.31
   0  12  -3    0.14    1.11
   0 -12   4    2.86    1.35
   0 -12   4    1.04    1.28
   0  12   4    0.76    1.47
   0 -12  -4    0.19    1.72
   0 -12  -5    7.82    2.77
   0  12   5   10.16    3.73
   0 -12   5    7.31    3.13
   0 -12   5    4.05    1.57
   0 -12   6    0.51    1.53
   0 -12   6   -2.17    2.22
   0  12   6   -2.52    1.58
   0 -12   7    2.42    2.08
   0  12   7    0.90    1.93
   0 -12   7   -0.74    2.21
   0  12   8    0.10    2.59
   0 -12   8   -4.26    3.58
   0 -12   8    3.41    2.68
   0 -12   9    2.84    2.73
   0  12   9   -4.48    3.44
   0  12   9    0.84    2.35
   0 -13   0    2.27    1.84
   0  13   0    1.08    1.59
   0  13   1    6.10    2.13
   0 -13  -1    5.40    1.93
   0 -13   1    8.99    2.74
   0  13  -1    7.32    2.21
   0  13   2   -1.04    1.49
   0 -13  -2    2.17    2.08
   0 -13   2    0.31    1.88
   0  13  -2    1.30    1.14
   0  13  -3   92.57    6.89
   0 -13   3  119.48    9.79
   0  13   3  101.27    9.00
   0 -13  -3   92.94    8.25
   0  13   4    1.07    2.12
   0 -13  -4   -0.18    1.54
   0 -13   4   -4.11    2.70
   0 -13   4    1.98    1.42
   0 -13   5   29.04    4.04
   0  13   5   44.02    6.81
   0 -13  -5   36.05    5.48
   0 -13   5   31.75    5.79
   0  13   6   14.67    4.11
   0 -13   6   11.89    3.93
   0 -13   6   15.76    3.48
   0 -13   7    3.80    2.30
   0 -13   7    5.91    2.25
   0  13   7   10.63    3.79
   0  13   8    7.00    3.52
   0 -13   8    6.62    4.28
   0  13   9   -4.01    3.03
   0  13   9   -1.56    3.30
   0 -13   9    0.55    2.91
   0  14   0   -0.21    1.55
   0 -14   0    3.37    2.43
   0 -14  -1   17.19    3.68
   0 -14   1   24.62    4.61
   0  14  -1   12.44    2.80
   0  14   1   12.42    3.28
   0  14   2   78.88    7.92
   0 -14   2   91.36    8.63
   0  14  -2   80.83    6.82
   0 -14  -2   84.45    8.01
   0 -14   3    8.65    2.82
   0  14  -3    4.17    1.54
   0 -14  -3    7.21    3.29
   0  14   3   11.25    3.46
   0  14  -4   35.08    4.40
   0 -14  -4   34.54    5.42
   0 -14   4   40.46    6.44
   0  14   4   39.20    5.95
   0 -14   4   39.90    4.67
   0 -14   5    4.81    2.37
   0  14   5    1.90    2.52
   0 -14  -5    4.70    2.06
   0 -14   5    4.53    2.03
   0 -14   6    5.32    3.08
   0 -14   6    4.67    2.21
   0  14   6    4.50    3.71
   0 -14   7   -0.87    2.82
   0  14   7   -0.05    2.46
   0 -14   8    2.06    2.33
   0  14   8   -5.71    4.29
   0  15   0    0.64    1.68
   0 -15   0    1.40    2.24
   0 -15  -1    2.74    1.56
   0  15   1    3.40    1.45
   0  15  -1    0.31    1.46
   0 -15  -2   74.65    8.08
   0 -15   2   76.24    8.52
   0  15  -2   75.36    6.82
   0  15   2   78.14    7.71
   0  15  -3    5.36    2.12
   0  15   3    3.99    2.83
   0 -15   3    2.77    2.42
   0 -15  -3    2.54    2.19
   0  15  -4    4.99    2.25
   0 -15   4    5.18    2.22
   0  15   4   -0.23    2.03
   0 -15  -4    2.56    1.67
   0  15   5   -2.72    2.72
   0 -15   5    0.94    1.53
   0  15  -5   -0.77    1.57
   0 -15  -5    0.25    1.96
   0 -15   5    1.52    2.05
   0 -15   6    9.01    3.80
   0  15   6   -0.32    2.02
   0 -15   7   -0.56    2.88
   0  15   7    5.33    2.67
   0  15   8    3.40    3.85
   0 -15   8    0.11    2.82
   0  16   0   31.56    4.81
   0 -16   0   18.64    4.14
   0 -16  -1   23.64    5.25
   0  16  -1   24.80    4.06
   0  16   1   18.62    4.32
   0 -16   1   23.39    5.05
   0  16   2   55.54    7.27
   0 -16   2   50.09    7.22
   0  16  -2   59.32    6.19
   0 -16  -2   49.77    7.01
   0  16   3    4.93    2.96
   0 -16  -3    3.64    2.16
   0  16  -3    2.80    2.26
   0 -16   3    5.01    2.93
   0  16   4   45.65    7.20
   0  16  -4   42.07    5.34
   0 -16  -4   32.58    5.73
   0 -16   4   41.45    6.95
   0  16  -5   -0.32    1.86
   0 -16   5   -5.50    3.91
   0 -16  -5    0.84    2.54
   0  16   5    5.82    3.89
   0  16   6    5.74    3.27
   0 -16   6    9.07    4.75
   0 -16  -6    3.16    3.11
   0 -16   7   -1.87    2.83
   0  16   7    5.09    3.80
   0  16   8    1.77    2.72
   0 -16   8    0.58    2.93
   0  17   0    2.86    2.62
   0 -17   0    1.36    1.65
   0 -17   1   12.02    3.92
   0  17  -1    6.85    2.68
   0 -17  -1    8.28    3.12
   0  17   1    8.15    3.08
   0  17  -2    6.90    2.27
   0 -17   2    9.99    3.92
   0  17   2    5.89    2.69
   0 -17  -2    6.57    2.63
   0 -17   3   26.90    6.04
   0 -17  -3   48.34    6.95
   0  17   3   47.10    7.27
   0  17  -3   36.77    4.92
   0  17   4    4.26    3.33
   0 -17   4   -6.29    3.28
   0  17  -4   -1.61    2.26
   0 -17  -4    1.84    2.40
   0 -17  -5    0.65    2.07
   0 -17   5   -2.70    3.26
   0  17   5    2.74    2.69
   0 -17   6   -3.47    2.97
   0 -17  -6   -4.23    3.22
   0  17   6   -0.61    2.90
   0  17   7    1.62    3.22
   0 -17   7   -2.09    3.46
   0 -18   0   34.32    6.40
   0  18   0   39.56    5.92
   0  18  -1    6.13    2.13
   0 -18  -1    7.68    2.76
   0 -18   1   11.27    4.40
   0  18   1    6.99    3.41
   0 -18   2    2.80    2.67
   0  18  -2   -0.17    1.57
   0 -18  -2    6.33    3.35
   0  18   2    1.00    2.07
   0  18  -3   -1.22    1.97
   0  18   3    0.81    2.50
   0 -18  -3    4.21    3.14
   0 -18   3    0.37    2.47
   0  18  -4    2.27    2.14
   0 -18  -4   -1.17    2.13
   0  18   4    2.54    3.15
   0 -18   4   -2.46    3.14
   0 -18   5    4.50    3.39
   0 -18  -5   -1.09    2.25
   0  18   5   -2.88    3.63
   0 -18  -6   -3.98    3.74
   0 -18   6    3.45    4.06
   0  18   6    2.78    3.69
   0  19   0   -1.32    1.88
   0 -19   0    1.89    2.15
   0  19  -1   18.89    4.11
   0  19   1   22.38    4.94
   0 -19  -1   13.44    4.01
   0 -19   1   16.38    4.27
   0 -19   2    7.76    3.46
   0  19  -2   10.90    3.34
   0 -19  -2   14.72    4.97
   0  19   2   16.06    4.87
   0  19  -3    0.46    1.76
   0  19   3    2.53    2.06
   0 -19   3   -0.75    3.55
   0 -19  -3   -0.40    2.05
   0 -19   4   -2.46    2.66
   0  19   4    0.42    2.05
   0 -19  -4    2.41    2.36
   0  19   5    0.10    2.43
   0 -19  -5    1.16    2.69
   0 -19   5   -6.94    4.32
   0 -19   6   -5.60    4.07
   0 -19  -6    5.78    4.02
   0  19   6    0.90    2.52
   0 -20   0   17.80    4.82
   0  20   0   22.12    5.12
   0  20   1    0.58    2.19
   0 -20   1    8.74    3.85
   0  20  -1    4.89    2.88
   0 -20  -1    4.63    3.61
   0  20   2   -1.80    2.93
   0 -20   2    4.22    3.54
   0 -20  -2   -1.27    2.90
   0  20  -2    0.38    2.22
   0 -20  -3    3.31    2.86
   0 -20   3    3.55    3.22
   0  20   3   -1.36    2.56
   0 -20  -4    3.58    3.84
   0 -20   4    3.44    2.56
   0  20   4    2.52    2.40
   0  20   5    0.32    2.44
   0 -20  -5    0.44    2.69
   0 -20   5   -2.94    3.97
   0  21   0    0.65    2.91
   0 -21   0   -4.16    3.24
   0 -21  -1   -2.12    2.41
   0 -21   1   -0.11    3.05
   0  21   1    5.59    3.43
   0  21  -1    3.66    3.04
   0  21   2   -4.34    3.55
   0 -21  -2    0.75    2.91
   0  21  -2    1.02    1.78
   0 -21   2    4.41    4.30
   0  21   3   17.98    5.77
   0 -21   3   13.59    4.81
   0 -21  -3    5.59    2.38
   0 -21   4    7.49    4.54
   0  21   4    3.75    3.68
   0 -21  -4   -1.17    2.63
   0  22   0   -1.62    2.22
   0 -22   0    5.86    2.86
   0 -22  -1   -0.48    2.91
   0  22  -1    2.79    2.64
   0 -22   1   -0.17    2.95
   0  22   1    1.83    2.82
   0  22   2   -3.46    2.48
   0 -22  -2   -0.37    2.86
   0 -22   2    2.78    3.33
  -1   0  11   -1.82    2.28
  -1   0  11    4.90    3.40
  -1   0  10    1.95    2.08
  -1   0  10    2.57    2.41
  -1   0   9    2.57    2.50
  -1   0   9    1.02    1.81
  -1   0   8   32.36    5.48
  -1   0   8   36.99    5.52
  -1   0   7    1.88    1.25
  -1   0   7    1.14    1.21
  -1   0   6    0.74    1.54
  -1   0   6    3.87    1.85
  -1   0   5   -0.25    0.98
  -1   0   5   -1.22    1.71
  -1   0   4    9.39    2.02
  -1   0   4    5.51    1.32
  -1   0   3   -2.38    1.33
  -1   0   3    0.66    0.77
  -1   0   2   84.26    4.67
  -1   0   2   83.59    3.61
   1   0  -1    0.33    0.50
   1   0   0 7130.55   35.06
  -1   0   0 6954.46   25.28
   1   0   1    0.20    0.62
   1   0   2   -0.08    0.47
   1   0   2    1.83    1.32
   1   0   3   -0.03    0.73
   1   0   3   -0.80    1.21
   1   0   4  550.65   12.78
   1   0   4  524.06   16.36
   1   0   5   -1.84    0.97
   1   0   5   -0.32    0.99
   1   0   6   17.74    3.73
   1   0   6   10.73    2.58
   1   0   7   -0.61    1.90
   1   0   7   -3.13    2.36
   1   0   8   63.38    6.92
   1   0   8   57.00    8.07
   1   0   9    7.11    3.58
   1   0   9   -3.38    2.34
   1   0  10   -2.50    2.59
   1   0  10    0.60    1.85
  -1  -1  11   20.94    5.22
  -1   1  11   15.64    5.48
  -1  -1  11   21.47    5.51
  -1   1  11   21.39    5.14
  -1  -1  10   -2.61    2.43
  -1   1  10   -2.55    2.74
  -1   1  10   -3.37    2.96
  -1  -1  10    2.15    2.29
  -1   1   9    5.51    3.14
  -1  -1   9    2.06    1.72
  -1  -1   9    9.02    3.00
  -1   1   9    1.44    2.16
  -1   1   8    5.47    2.32
  -1   1   8   -0.46    2.10
  -1  -1   8   -2.55    2.49
  -1  -1   8    0.70    1.31
  -1  -1   7    6.27    2.01
  -1   1   7    6.10    2.44
  -1   1   7    7.77    2.25
  -1  -1   7    0.47    1.71
  -1  -1   6   20.41    3.00
  -1  -1   6   16.09    3.41
  -1   1   6   12.12    2.73
  -1   1   6   18.74    3.43
  -1   1   5   -0.17    1.74
  -1   1   5    1.10    1.19
  -1  -1   5    1.20    0.98
  -1  -1   5    1.03    1.53
  -1   1   4   15.90    2.30
  -1   1   4    8.71    2.13
  -1  -1   4    9.32    2.21
  -1  -1   4   12.89    1.97
  -1   1   3  484.16   11.13
  -1  -1   3  480.06   12.94
  -1   1   3  478.09   13.11
  -1  -1   3  491.78    9.48
  -1   1   2   -0.17    0.94
  -1  -1   2    0.29    0.46
  -1  -1   2   -0.45    0.64
   1  -1  -1   72.16    3.62
   1   1  -1   68.89    2.66
  -1  -1   1   77.99    3.61
  -1  -1   1   67.97    2.74
   1   1   0  184.40    5.41
   1  -1   0  181.53    6.13
  -1  -1   0  191.47    3.85
   1  -1   0  184.20    4.84
   1  -1   1  120.57    3.80
   1   1   1  124.11    5.46
   1  -1   1  120.86    5.53
   1  -1   2   45.99    2.93
   1  -1   2   50.82    4.30
   1   1   2   50.00    4.03
   1   1   2   49.12    2.18
   1   1   3   20.17    1.98
   1  -1   3   20.13    2.26
   1   1   3   19.46    2.83
   1  -1   3   18.49    2.73
   1   1   4    6.60    1.47
   1  -1   4    9.48    1.82
   1   1   4    9.02    2.49
   1  -1   4   10.21    2.61
   1   1   5   11.45    2.28
   1  -1   5   12.07    2.83
   1   1   5   13.80    3.19
   1  -1   5    8.33    2.12
   1  -1   6   34.63    4.55
   1   1   6   36.27    4.28
   1   1   6   36.33    5.24
   1  -1   6   38.24    5.30
   1   1   7   18.72    4.53
   1   1   7   20.61    3.69
   1  -1   7   18.22    4.24
   1  -1   7   15.67    3.76
   1  -1   8   -0.50    2.74
   1   1   8    3.67    1.90
   1  -1   8    4.58    2.42
   1   1   8    3.91    2.76
   1  -1   9    1.54    2.00
   1   1   9    3.07    2.81
   1   1   9    3.73    2.45
   1  -1   9    0.13    2.61
   1   1  10    1.63    2.54
   1   1  10   -3.61    3.56
   1  -1  10   -1.17    2.79
   1  -1  10   -1.71    2.91
  -1  -2  11    0.95    2.25
  -1  -2  11    0.60    2.42
  -1   2  11    0.47    2.25
  -1   2  11    3.05    3.37
  -1  -2  10    3.81    2.52
  -1  -2  10    4.51    2.55
  -1   2  10    6.19    3.59
  -1   2  10    0.29    2.28
  -1   2   9    9.57    3.11
  -1  -2   9   12.33    3.49
  -1  -2   9   11.65    4.12
  -1   2   9    9.97    3.57
  -1  -2   8   20.49    3.99
  -1   2   8   26.21    5.13
  -1  -2   8   24.49    5.16
  -1   2   8   23.40    4.30
  -1  -2   7    5.72    2.48
  -1   2   7    4.55    2.04
  -1   2   7    3.19    1.53
  -1  -2   7    8.10    2.35
  -1  -2   6   96.24    8.11
  -1   2   6  105.46    8.64
  -1   2   6   97.48    7.53
  -1  -2   6  101.08    6.68
  -1   2   5   28.97    4.31
  -1   2   5   38.66    4.28
  -1  -2   5   37.39    3.61
  -1  -2   5   34.87    4.49
  -1   2   4  317.95   10.81
  -1  -2   4  305.58    8.59
  -1  -2   4  304.27   11.72
  -1   2   4  306.51   11.78
  -1   2   3  117.76    5.93
  -1  -2   3  120.99    4.30
  -1  -2   3  114.75    6.50
  -1   2   2 2746.80   25.45
  -1  -2   2 2732.11   26.94
   1   2  -2 2725.29   14.21
  -1  -2   2 2651.85   13.75
  -1   2   1    0.24    0.63
  -1  -2   1    0.52    0.30
  -1  -2   1    0.36    0.61
   1   2  -1    0.87    0.39
   1  -2  -1    1.55    1.02
   1  -2  -1    1.97    1.19
   1   2   0  113.30    3.25
   1  -2   0  109.66    5.09
   1  -2   0  117.88    4.48
  -1  -2   0  108.28    3.13
   1   2   0  112.99    4.14
   1   2   1   91.23    4.71
   1  -2   1   91.11    3.95
   1  -2   1   84.20    4.78
   1  -2   2  185.94    6.35
   1  -2   2  186.09    8.09
   1   2   2  183.90    4.15
   1   2   2  186.32    7.91
   1  -2   3    8.95    2.31
   1   2   3    8.07    1.21
   1  -2   3    8.51    1.64
   1   2   3    6.99    2.27
   1  -2   4  539.95   13.92
   1  -2   4  544.84   16.70
   1   2   4  552.25   17.10
   1   2   4  555.20   12.24
   1   2   5    5.73    1.71
   1   2   5    1.49    1.24
   1  -2   5    3.88    1.37
   1  -2   5    3.50    1.54
   1  -2   6   92.35    8.48
   1   2   6  107.43    7.13
   1   2   6  105.04    9.08
   1  -2   6  108.55    7.69
   1   2   7   -0.49    1.85
   1   2   7   -1.28    1.74
   1  -2   7   -2.11    1.82
   1  -2   7    0.83    1.42
   1   2   8   13.39    3.48
   1   2   8   17.80    4.38
   1  -2   8   15.95    3.95
   1  -2   8   17.08    3.73
   1   2   9    4.96    2.41
   1  -2   9    7.81    3.53
   1   2   9    2.39    2.23
   1  -2   9    0.73    1.80
   1   2  10    3.49    3.45
   1  -2  10    0.50    2.47
   1  -2  10    0.34    2.15
  -1  -3  11   -3.09    3.29
  -1   3  11    1.02    2.42
  -1   3  11   -1.58    3.00
  -1  -3  11   -4.25    3.25
  -1   3  10   21.24    5.03
  -1  -3  10   14.64    4.87
  -1   3  10   21.10    5.30
  -1  -3  10   23.80    5.11
  -1   3   9   -0.95    2.71
  -1  -3   9   -2.45    1.87
  -1  -3   9    0.20    2.15
  -1   3   9    2.44    1.94
  -1   3   8   33.72    5.89
  -1  -3   8   29.33    5.64
  -1  -3   8   31.33    4.58
  -1   3   8   33.49    5.38
  -1  -3   7   49.05    6.25
  -1   3   7   48.44    6.67
  -1  -3   7   50.38    5.26
  -1   3   7   43.21    5.61
  -1   3   6   43.42    5.49
  -1  -3   6   47.08    4.54
  -1  -3   6   43.53    5.47
  -1   3   6   46.91    5.39
  -1  -3   5   39.18    4.79
  -1   3   5   44.04    5.01
  -1   3   5   45.95    4.92
  -1  -3   5   37.76    3.52
  -1  -3   4  236.43   10.49
  -1   3   4  229.05    9.66
  -1  -3   4  216.25    6.89
  -1  -3   3  313.19   10.96
  -1  -3   3  322.94    6.20
  -1   3   3  319.43   10.33
  -1   3   2 9961.22   52.41
  -1  -3   2 9993.59   53.99
   1  -3  -2 9999.00   54.52
  -1  -3   1 2499.83   22.96
  -1   3   1 2569.56   25.11
   1  -3  -1 2564.28   25.08
   1  -3  -1 2549.46   25.40
  -1  -3   0  618.26    8.88
   1   3   0  604.12    9.77
   1  -3   0  606.18   11.49
   1  -3   0  629.20   12.71
   1  -3   1  134.04    6.38
   1  -3   1  135.91    5.45
  -1  -3  -1  143.36    3.37
   1   3   1  136.63    3.31
   1   3   1  138.89    5.93
   1   3   2   61.66    4.75
   1  -3   2   54.74    3.87
   1  -3   2   48.29    4.23
   1  -3   3   44.02    4.41
   1  -3   3   45.45    3.85
   1   3   3   41.12    4.30
   1   3   3   42.94    2.89
   1   3   4  494.96   11.66
   1  -3   4  517.20   14.37
   1   3   4  525.48   16.89
   1  -3   4  504.61   16.14
   1   3   5   72.34    5.05
   1  -3   5   74.67    6.07
   1  -3   5   68.85    6.57
   1   3   5   68.65    6.95
   1  -3   6   19.78    4.07
   1   3   6   25.87    4.69
   1  -3   6   30.26    4.36
   1   3   6   22.09    3.25
   1   3   7   46.71    5.20
   1   3   7   46.58    6.67
   1  -3   7   48.26    6.93
   1  -3   7   40.98    5.68
   1   3   8   45.97    5.69
   1  -3   8   36.68    6.40
   1  -3   8   43.24    5.97
   1   3   8   34.79    6.42
   1  -3   9   37.72    6.88
   1  -3   9   48.80    6.91
   1   3   9   45.77    7.72
   1   3   9   35.19    5.61
   1   3  10    6.53    3.53
   1  -3  10    7.96    4.40
   1  -3  10   13.96    4.70
  -1  -4  11   -4.74    4.20
  -1   4  11   -5.03    4.25
  -1   4  11    0.94    2.68
  -1  -4  11    1.58    2.55
  -1  -4  10   19.01    4.58
  -1   4  10   14.91    4.39
  -1  -4  10   22.46    5.56
  -1   4  10   20.62    5.75
  -1   4   9   35.61    6.47
  -1   4   9   37.03    6.13
  -1  -4   9   44.66    7.13
  -1  -4   9   39.42    5.77
  -1  -4   8    3.05    1.61
  -1   4   8    7.35    2.66
  -1  -4   8   10.45    3.66
  -1   4   8    6.80    3.05
  -1  -4   7    0.79    1.89
  -1  -4   7    2.06    1.34
  -1   4   7   -1.10    1.25
  -1   4   7   -0.29    1.43
  -1  -4   6    2.82    1.32
  -1   4   6   -1.08    1.67
  -1   4   6    0.75    1.47
  -1  -4   6    0.74    1.85
  -1   4   5   62.39    5.67
  -1  -4   5   57.84    6.00
  -1  -4   5   52.02    3.93
  -1  -4   4  105.55    7.17
  -1  -4   4   92.03    4.31
  -1   4   4   90.65    6.42
  -1  -4   3 1225.59   10.93
  -1   4   3 1213.27   21.35
  -1  -4   3 1255.39   22.68
   1  -4  -2 2043.51   26.20
  -1  -4   2 2078.41   25.57
  -1   4   2 2048.38   25.54
   1   4  -1   61.25    2.15
  -1  -4   1   57.45    2.12
  -1   4   1   54.70    3.96
  -1  -4   1   60.43    3.82
   1  -4  -1   56.56    4.14
   1  -4  -1   52.77    3.89
   1   4   0  190.52    5.74
  -1  -4   0  200.43    5.83
   1  -4   0  189.36    7.15
   1  -4   0  194.41    7.53
   1  -4   1    3.58    1.26
  -1  -4  -1    3.04    0.80
   1  -4   1    2.80    1.28
   1   4   1    2.86    1.14
   1  -4   2    8.03    1.79
  -1  -4  -2    6.22    1.03
   1   4   2    4.75    1.47
   1  -4   2    4.80    1.44
   1  -4   3  912.94   19.92
   1   4   3  912.52   20.52
   1  -4   3  928.04   18.40
   1  -4   4   26.51    3.86
   1  -4   4   24.80    3.32
   1   4   4   25.37    2.64
   1   4   4   21.27    3.44
   1   4   5   33.07    3.58
   1  -4   5   25.21    4.03
   1   4   5   32.10    4.84
   1  -4   5   38.58    4.42
   1   4   6   23.78    4.66
   1   4   6   24.47    3.46
   1  -4   6   24.66    4.10
   1  -4   6   31.10    4.80
   1  -4   7   -0.20    1.96
   1   4   7   -1.61    2.05
   1   4   7    3.09    2.21
   1  -4   7    1.89    1.96
   1   4   8    5.82    2.15
   1  -4   8    9.95    3.90
   1   4   8    4.51    2.56
   1  -4   8    9.50    3.17
   1   4   9   -2.50    2.57
   1  -4   9   -2.38    2.99
   1   4   9   -2.38    2.99
   1  -4   9   -0.33    1.94
   1  -4  10   12.37    4.19
   1  -4  10   10.60    3.93
   1   4  10   13.33    5.05
  -1  -5  11   -3.88    4.44
  -1   5  11   -1.75    2.54
  -1   5  11    1.79    2.88
  -1  -5  10   -0.30    2.12
  -1   5  10    0.17    2.37
  -1   5  10    1.09    2.31
  -1  -5   9   11.29    3.86
  -1   5   9   12.06    4.22
  -1   5   9   11.25    4.30
  -1  -5   9   19.46    4.07
  -1  -5   8    0.70    1.99
  -1   5   8   -0.10    2.08
  -1  -5   8   -1.18    1.79
  -1   5   8   -0.60    2.55
  -1  -5   7   -0.30    1.38
  -1   5   7    3.85    2.44
  -1  -5   7    1.59    1.58
  -1   5   7   -0.28    1.42
  -1  -5   6    7.41    2.79
  -1   5   6    6.68    2.64
  -1  -5   6    4.11    1.38
  -1  -5   5    1.21    1.00
  -1  -5   5    5.52    2.04
  -1   5   5    3.88    2.16
  -1  -5   4    1.12    0.79
  -1   5   4    0.64    1.57
  -1  -5   4    3.11    1.76
  -1   5   3  232.03    9.89
  -1  -5   3  228.43    9.87
   1  -5  -3  221.74    9.71
  -1  -5   3  230.50    4.43
  -1  -5   2   46.28    4.15
   1  -5  -2   55.25    4.56
  -1   5   2   54.26    4.56
  -1  -5   1  104.85    5.46
  -1   5   1  118.47    6.22
   1  -5  -1  108.68    5.92
   1   5  -1  114.31    3.41
   1  -5   0   42.54    3.67
  -1  -5   0   42.02    3.15
   1   5   0   44.28    2.95
   1  -5   0   37.63    3.58
   1   5   1   12.55    2.02
   1  -5   1   11.66    2.15
  -1  -5  -1    8.90    1.32
   1  -5   1    7.48    1.41
   1  -5   2   50.24    4.21
   1  -5   2   53.56    4.72
   1   5   2   50.63    4.51
  -1  -5  -2   54.35    3.18
   1  -5   3    2.07    1.28
   1  -5   3    2.53    1.11
   1   5   3    1.70    1.45
   1  -5   4   38.23    4.60
   1  -5   4   40.26    4.49
   1   5   4   43.25    5.10
   1  -5   5   20.70    3.92
   1   5   5   18.41    2.84
   1  -5   5   18.43    3.34
   1   5   5   18.48    3.90
   1   5   6    5.61    2.28
   1   5   6    0.66    1.02
   1  -5   6    1.51    1.76
   1  -5   6   -0.57    2.18
   1   5   7   17.67    3.47
   1  -5   7   25.37    4.60
   1   5   7   22.14    4.90
   1  -5   8    1.06    2.20
   1   5   8    2.09    1.96
   1   5   8   -1.20    1.98
   1  -5   8   -0.87    1.87
   1  -5   9    0.72    2.95
   1   5   9   -3.12    2.46
   1   5   9    0.78    2.58
   1  -5   9   -2.19    2.78
   1  -5  10    1.85    3.55
   1  -5  10    2.21    2.94
   1   5  10    7.37    4.47
  -1  -6  11    0.16    2.77
  -1   6  11    0.05    3.45
  -1   6  11    1.37    3.26
  -1  -6  10    5.11    4.15
  -1   6  10    3.21    3.34
  -1  -6  10    6.76    3.10
  -1   6  10    2.97    3.53
  -1   6   9    7.57    3.24
  -1  -6   9    8.96    3.53
  -1   6   9   12.74    4.20
  -1  -6   9    1.26    1.83
  -1   6   8    9.36    3.53
  -1  -6   8    9.33    2.73
  -1  -6   8    8.59    2.41
  -1   6   8   10.32    3.32
  -1  -6   7   -3.28    2.53
  -1   6   7    1.96    2.04
  -1  -6   7   -0.20    1.29
  -1   6   7    2.72    2.08
  -1   6   6    2.57    1.50
  -1  -6   6    1.92    0.92
  -1  -6   6    4.74    2.20
  -1   6   5  220.23   11.68
  -1  -6   5  223.29   12.04
  -1  -6   5  202.30    7.42
  -1  -6   4 1885.98   18.19
  -1  -6   4 1935.13   32.74
  -1   6   4 1939.95   31.98
  -1  -6   3    0.93    0.38
   1  -6  -3    0.27    1.09
  -1  -6   3   -1.16    1.47
   1  -6  -2   19.16    2.68
  -1  -6   2   20.84    2.66
  -1   6   2   17.45    2.66
  -1   6   1   30.92    3.50
   1   6  -1   35.68    2.24
   1  -6  -1   36.47    3.70
  -1  -6   1   31.46    3.24
  -1  -6   0   16.31    2.20
   1  -6   0   15.57    2.51
   1   6   0   17.41    2.02
   1  -6   0   16.75    2.53
   1   6   1   26.09    2.83
   1  -6   1   24.91    3.07
   1  -6   1   24.17    3.16
  -1  -6  -1   27.86    2.57
   1   6   2   -1.44    1.22
  -1  -6  -2    0.78    0.83
   1  -6   2   -0.29    1.51
   1  -6   2   -0.13    1.34
   1  -6   3   79.69    6.08
   1  -6   3   84.27    6.44
   1   6   3   87.89    6.75
  -1  -6  -3   77.25    4.59
   1  -6   4    2.54    1.52
   1  -6   4    2.56    1.82
   1   6   4    2.02    1.22
   1  -6   5   72.78    6.68
   1   6   5   69.27    7.25
   1   6   5   63.33    5.48
   1  -6   5   72.10    6.72
   1  -6   6   15.09    3.59
   1   6   6   12.00    3.42
   1   6   6   11.45    2.64
   1  -6   6   11.17    2.78
   1  -6   7   10.97    3.45
   1   6   7   13.73    3.19
   1   6   7    9.70    3.62
   1  -6   7   11.68    3.74
   1   6   8   59.47    8.07
   1  -6   8   58.59    7.76
   1   6   8   45.17    5.63
   1  -6   8   52.38    7.13
   1  -6   9    0.26    2.05
   1   6   9    4.19    3.03
   1  -6   9    2.58    2.24
   1  -6  10    7.09    4.11
   1   6  10    8.11    4.17
   1  -6  10   11.27    4.36
  -1  -7  11    0.28    3.06
  -1   7  11   -4.73    4.33
  -1   7  11   -0.05    3.24
  -1   7  10    5.89    3.59
  -1  -7  10    1.49    2.81
  -1   7  10    3.04    2.52
  -1  -7   9    3.20    1.95
  -1   7   9   -1.81    2.46
  -1  -7   9    0.49    2.40
  -1   7   9    3.01    2.29
  -1  -7   8    4.61    2.78
  -1  -7   8    1.65    1.72
  -1   7   8    6.18    2.95
  -1   7   8   -0.61    2.35
  -1  -7   7   -0.30    0.96
  -1   7   7   -1.57    1.70
  -1  -7   7    2.89    2.55
  -1  -7   6   -0.75    1.29
  -1   7   6    0.90    1.70
  -1  -7   6    1.32    1.70
  -1  -7   5   26.40    2.79
  -1   7   5   28.48    4.40
  -1  -7   5   25.40    4.53
  -1   7   4  393.15   15.07
  -1  -7   4  372.50    7.99
  -1  -7   4  417.49   15.64
   1  -7  -4  388.72   14.60
  -1   7   3  230.58   10.68
  -1  -7   3  233.30   10.77
   1  -7  -3  227.43   10.62
   1   7  -3  221.97    4.85
   1  -7  -2   39.74    4.29
   1   7  -2   42.15    2.20
  -1   7   2   42.33    4.46
  -1  -7   2   36.82    4.07
  -1   7   1   18.17    2.65
   1  -7  -1   25.13    3.08
   1   7  -1   21.31    2.03
  -1  -7   1   19.57    2.94
   1   7   0   64.22    4.10
   1  -7   0   63.57    5.22
  -1   7   0   55.52    4.78
  -1  -7   0   62.96    4.46
   1  -7   0   61.84    5.17
   1  -7   1  179.90    8.68
   1   7   1  186.68    8.09
  -1  -7  -1  176.81    7.20
   1  -7   1  182.82    8.87
   1   7   2  518.84   15.22
   1  -7   2  535.31   15.87
   1  -7   2  534.69   15.35
  -1  -7  -2  536.52   12.46
  -1  -7  -3   20.96    2.57
   1  -7   3   21.17    3.40
   1  -7   3   20.71    3.40
   1   7   3   21.32    3.57
   1   7   4   48.29    5.65
   1  -7   4   47.64    5.18
   1  -7   4   43.91    5.05
   1   7   5   57.80    6.80
   1  -7   5   60.76    6.50
   1  -7   5   71.50    6.91
   1  -7   6   71.26    7.40
   1   7   6   84.99    8.88
   1  -7   6   90.87    8.18
   1   7   6   78.22    6.76
   1  -7   7   50.97    6.76
   1   7   7   47.78    5.73
   1  -7   7   51.43    6.72
   1   7   7   51.81    7.68
   1   7   8   -0.36    1.51
   1   7   8    5.16    2.86
   1  -7   8   -0.18    2.15
   1  -7   8    0.53    1.75
   1  -7   9    3.08    2.94
   1   7   9    8.98    4.43
   1  -7   9    7.80    3.42
   1  -7  10   -0.63    3.54
   1   7  10    0.69    2.69
   1  -7  10    4.09    3.22
  -1   8  10    0.31    2.42
  -1  -8  10   -5.81    3.41
  -1   8  10    0.05    2.18
  -1  -8   9    2.62    2.66
  -1   8   9    6.63    3.87
  -1   8   9    2.96    2.78
  -1  -8   8    2.43    1.86
  -1   8   8    7.11    3.54
  -1   8   8    4.42    2.27
  -1  -8   8    6.12    3.08
  -1   8   7   -0.14    1.49
  -1  -8   7    0.22    1.84
  -1  -8   7    1.14    1.13
  -1  -8   6   16.24    3.86
  -1   8   6   16.28    3.79
  -1  -8   6   12.71    2.25
  -1  -8   5    7.57    1.59
  -1  -8   5    7.16    2.49
  -1   8   5   13.38    3.43
  -1   8   4   61.35    6.40
  -1  -8   4   52.17    6.05
   1  -8  -4   62.46    6.01
  -1  -8   4   59.20    3.23
  -1   8   3  264.87   12.18
  -1  -8   3  277.26   12.35
   1   8  -3  260.00    5.99
   1  -8  -3  253.38   11.75
   1  -8  -2  126.52    8.05
  -1  -8   2  148.02    8.45
   1   8  -2  139.62    4.61
  -1   8   2  143.34    8.65
  -1   8   1   -0.18    1.24
   1   8  -1    1.57    0.90
  -1  -8   1    1.41    1.00
   1  -8  -1    1.36    1.47
  -1   8   0  224.04    9.94
   1  -8   0  239.17   10.69
   1  -8   0  222.17   10.15
   1   8   0  237.55    8.34
  -1  -8   0  224.07    9.21
   1   8   1   14.91    2.50
   1  -8   1   14.39    2.52
   1  -8   1   19.50    3.39
  -1  -8  -1   16.89    2.47
   1  -8   2   39.73    4.52
   1  -8   2   38.53    4.32
   1   8   2   47.96    4.76
  -1  -8  -2   40.59    3.75
   1  -8   3   29.47    4.07
   1  -8   3   21.87    3.51
   1   8   3   36.75    4.47
  -1  -8  -3   25.81    3.12
   1   8   4    2.20    1.68
   1  -8   4    0.42    1.64
   1  -8   4   -0.32    1.66
   1   8   5   31.37    5.02
   1  -8   5   29.94    4.78
   1  -8   5   25.12    4.37
   1  -8   6   18.12    3.95
   1   8   6   16.85    4.01
   1  -8   6   22.95    4.96
   1   8   6   15.68    3.40
   1   8   7   15.56    3.58
   1   8   7   14.63    4.68
   1  -8   7   18.18    4.36
   1  -8   7   12.81    3.41
   1  -8   8   29.69    5.63
   1   8   8   32.25    6.44
   1   8   8   27.54    5.15
   1  -8   8   28.58    5.79
   1  -8   9    0.73    2.73
   1   8   9    2.27    2.59
   1  -8   9   -1.81    2.95
  -1   9  10    9.26    4.62
  -1  -9  10   -0.16    3.25
  -1   9  10   12.71    5.31
  -1   9   9   -3.27    3.41
  -1   9   9    1.38    2.34
  -1  -9   9    0.24    1.79
  -1   9   8    7.87    3.45
  -1  -9   8    5.76    3.33
  -1   9   7   -2.11    1.81
  -1  -9   7    0.77    1.83
  -1  -9   7    1.71    1.71
  -1   9   6   10.78    3.28
  -1  -9   6    9.53    2.83
  -1  -9   6    7.87    1.80
  -1  -9   5    3.30    2.15
  -1   9   5    2.18    2.57
  -1  -9   5    2.21    1.00
  -1  -9   4   19.56    2.02
   1  -9  -4   28.20    4.33
  -1  -9   4   20.54    4.00
  -1   9   4   25.87    4.33
   1  -9  -3    4.43    1.71
   1   9  -3    3.13    0.91
  -1   9   3    2.31    1.82
  -1  -9   3    2.77    1.54
  -1   9   2  216.97   10.83
   1   9  -2  214.05    6.46
  -1  -9   2  207.90   10.33
   1  -9  -2  198.70   10.48
  -1   9   1    0.22    1.00
   1  -9  -1   -0.74    0.93
   1   9  -1    2.17    1.05
  -1  -9   1   -0.41    1.18
  -1   9   0  166.84    9.02
  -1  -9   0  165.32    8.46
   1  -9   0  180.10    9.78
   1   9   0  173.98    7.62
   1  -9   1  125.43    8.31
   1   9   1  121.09    7.15
   1  -9   1  119.70    7.60
  -1  -9  -1  118.55    6.90
   1  -9   2   -0.52    1.50
   1   9   2   -0.61    1.39
   1  -9   2   -0.38    1.11
  -1  -9  -2    1.05    0.91
   1  -9   3   14.74    3.21
  -1  -9  -3   20.32    2.97
   1  -9   3   14.91    3.18
   1   9   3   14.98    3.12
   1   9   4   46.85    5.88
   1  -9   4   42.26    5.23
   1  -9   4   49.17    5.91
  -1  -9  -4   48.97    4.64
   1   9   5   76.33    8.08
   1  -9   5   67.39    6.93
   1  -9   5   77.15    8.02
   1  -9   6   43.80    6.01
   1  -9   6   41.78    5.58
   1   9   6   33.88    6.09
   1  -9   7   -2.74    3.03
   1   9   7   -0.20    1.37
   1   9   7    4.21    2.85
   1  -9   7    2.78    2.50
   1   9   8   11.62    3.40
   1   9   8   13.10    4.74
   1  -9   8   11.02    3.97
   1  -9   8    9.70    3.67
   1   9   9   -2.44    2.78
   1  -9   9   -1.04    3.35
   1  -9   9    0.04    2.49
  -1 -10  10    1.77    3.41
  -1  10  10   -0.50    2.71
  -1  10  10   -3.93    3.42
  -1  10   9   -1.93    2.77
  -1  10   9   -2.92    2.64
  -1 -10   9    1.05    2.87
  -1  10   8    2.26    2.94
  -1 -10   8    3.23    2.58
  -1 -10   7   27.94    5.57
  -1  10   7   35.03    6.00
  -1  10   6   78.11    8.62
  -1 -10   6   68.97    4.92
  -1 -10   6   78.85    8.63
   1 -10  -5   39.43    5.51
  -1  10   5   47.82    6.56
  -1 -10   5   43.11    3.48
  -1 -10   5   44.27    6.05
  -1  10   4   45.12    5.81
   1 -10  -4   32.15    4.77
   1  10  -4   36.71    2.86
  -1 -10   4   36.57    5.30
  -1  10   3   75.70    7.14
   1 -10  -3   65.05    6.52
  -1 -10   3   79.83    7.20
   1  10  -3   78.01    4.03
   1  10  -2   39.04    3.04
  -1  10   2   38.34    4.76
   1 -10  -2   45.02    5.29
  -1 -10   2   34.66    4.81
  -1  10   1  244.60   11.71
  -1 -10   1  224.94   10.85
   1  10  -1  231.71    8.41
   1 -10  -1  224.73   11.56
  -1  10   0   55.59    5.40
   1 -10   0   49.40    5.48
   1  10   0   47.38    4.31
  -1 -10   0   42.52    4.71
  -1  10  -1    7.26    2.07
   1  10   1   12.36    2.42
   1 -10   1    6.55    2.17
  -1 -10  -1   11.41    2.43
   1 -10   1   11.29    2.84
  -1 -10  -2  189.84    9.25
   1 -10   2  183.84   10.19
   1  10   2  198.76   10.55
   1 -10   2  200.12   11.22
   1 -10   3   -0.86    1.79
  -1 -10  -3    0.02    0.97
   1  10   3    1.05    1.24
   1 -10   3   -0.73    1.09
  -1 -10  -4   22.57    3.44
   1  10   4   24.68    4.40
   1 -10   4   29.46    5.31
   1 -10   4   16.85    3.22
   1  10   5   52.79    7.06
   1 -10   5   31.88    5.06
   1 -10   5   45.30    6.12
   1 -10   6   91.00    8.72
   1  10   6   95.82   10.06
   1 -10   6   96.73    9.37
   1  10   7   -2.17    1.84
   1  10   7    0.44    2.46
   1 -10   7    2.20    2.66
   1 -10   7   -0.97    1.80
   1  10   8   -4.32    3.36
   1 -10   8   -1.17    2.24
   1 -10   8    0.47    2.51
   1  10   9    1.40    2.71
   1 -10   9   -1.28    2.27
   1 -10   9   -0.26    3.16
  -1 -11  10   13.06    4.93
  -1  11  10    7.36    3.57
  -1  11  10    7.03    4.29
  -1  11   9   -0.54    2.89
  -1  11   9    1.03    2.64
  -1 -11   9   -0.31    2.47
  -1  11   8   -2.51    2.71
  -1 -11   8   -2.25    3.29
  -1 -11   7    7.94    3.16
  -1  11   7    5.00    3.46
  -1  11   6    3.73    2.72
  -1 -11   6    3.69    3.26
  -1  11   5   48.53    6.66
  -1 -11   5   39.11    5.96
   1 -11  -5   47.91    6.23
   1  11  -4  130.36    5.59
  -1 -11   4  124.55    9.84
   1 -11  -4  126.00    9.63
  -1  11   4  130.18   10.04
   1 -11  -3   -0.71    1.93
   1  11  -3    3.26    0.82
  -1  11   3    3.30    1.24
  -1 -11   3    1.32    1.57
  -1  11   2    4.41    2.08
  -1 -11   2    5.35    1.85
   1  11  -2    2.81    1.06
   1 -11  -2    3.92    1.39
  -1  11   1    8.54    2.68
  -1 -11   1   10.21    2.69
   1  11  -1   11.84    2.13
   1 -11  -1    8.99    2.60
  -1 -11   0   55.89    5.49
   1 -11   0   60.97    6.32
   1  11   0   63.87    5.31
  -1  11   0   69.51    6.35
  -1  11  -1   93.09    7.19
   1 -11   1   91.93    7.95
   1 -11   1   84.38    6.88
   1  11   1   91.38    6.74
  -1 -11  -1   78.40    6.54
   1  11   2   26.97    3.99
  -1 -11  -2   22.90    3.45
   1 -11   2   23.07    4.10
   1 -11   2   23.11    4.17
   1  11   3   -1.95    1.76
  -1 -11  -3    1.73    1.48
   1 -11   3   -2.31    1.58
   1 -11   3    0.67    1.38
  -1 -11  -4   55.77    5.62
   1 -11   4   54.46    6.26
   1  11   4   49.22    6.27
   1 -11   4   56.28    6.79
   1 -11   5  131.28   11.03
   1 -11   5  127.26    9.79
   1  11   5  126.32   10.94
   1  11   6   28.91    6.06
   1 -11   6   25.99    4.82
   1 -11   6   26.97    5.45
   1 -11   7    1.20    1.86
   1  11   7    2.38    1.97
   1 -11   7    2.31    2.44
   1  11   8    6.01    3.72
   1 -11   8    3.30    3.90
   1 -11   8    5.80    2.50
   1 -11   9    1.24    2.94
   1  11   9    2.81    2.94
   1 -11   9   -0.92    2.36
  -1  12   9   -1.93    2.42
  -1 -12   9    7.56    4.45
  -1 -12   8   -5.05    3.38
  -1  12   8    3.11    2.40
  -1  12   7    1.09    2.06
  -1 -12   7    3.46    2.33
  -1  12   6    1.65    1.39
  -1 -12   6    0.28    1.75
  -1  12   5    7.01    3.35
   1 -12  -5    4.61    2.83
  -1 -12   5    3.83    2.45
  -1  12   4   77.78    7.88
   1  12  -4   70.32    4.44
   1 -12  -4   73.61    7.71
  -1 -12   4   70.77    7.82
   1  12  -3   18.11    2.20
   1 -12  -3   14.67    3.47
  -1  12   3   21.64    4.46
  -1 -12   3   17.15    3.76
  -1 -12   2    0.03    1.29
   1  12  -2    0.45    0.75
  -1  12   2   -0.19    2.07
   1 -12  -2   -0.57    2.18
  -1  12   1   89.25    7.71
  -1 -12   1   87.68    7.58
   1 -12  -1  100.19    8.56
   1  12  -1   96.70    6.10
   1 -12   0  190.76   11.69
   1  12   0  187.13    9.22
  -1 -12   0  181.93   10.36
  -1  12   0  180.82   10.70
   1  12   1    3.23    1.81
  -1  12  -1    0.59    1.68
   1 -12   1   -0.03    1.32
  -1 -12  -1    1.54    1.72
  -1 -12  -2    3.94    1.78
   1  12   2    6.20    2.10
   1 -12   2    5.77    2.65
   1 -12   2    6.93    2.56
   1 -12   3    9.66    2.72
  -1 -12  -3   11.41    2.64
   1  12   3   12.25    3.32
   1 -12   3   14.42    3.72
  -1 -12  -4    4.68    2.25
   1 -12   4    2.06    1.71
   1  12   4    3.88    2.07
   1 -12   4    3.50    1.90
   1  12   5    8.99    2.99
   1 -12   5    0.62    1.66
   1 -12   5    8.97    3.12
   1  12   6   -1.23    2.11
   1 -12   6   -2.24    2.37
   1 -12   6   -0.32    2.24
   1  12   7    0.33    2.81
   1 -12   7    0.83    2.30
   1 -12   7   -1.58    2.37
   1  12   8    6.76    4.28
   1 -12   8    5.05    2.16
   1 -12   8    5.13    3.07
  -1 -13   9    7.83    4.55
  -1  13   9    2.35    3.01
  -1  13   8   -1.07    2.61
  -1 -13   8    5.76    3.38
  -1  13   7    3.77    3.70
  -1 -13   7    1.85    3.10
  -1  13   6   41.72    7.00
  -1 -13   6   43.17    7.24
   1 -13  -5   51.29    7.10
  -1  13   5   63.63    8.00
  -1 -13   5   61.26    8.05
   1 -13  -4   14.65    3.87
  -1 -13   4   16.84    3.91
  -1  13   4   15.95    4.16
   1 -13  -3    1.91    1.84
  -1  13   3    5.90    2.38
  -1 -13   3    7.54    2.84
   1  13  -3    4.69    1.22
  -1  13   2   12.30    2.93
   1  13  -2   15.56    2.45
   1 -13  -2   18.49    4.13
  -1 -13   2   19.19    3.77
  -1  13   1   12.71    3.29
   1  13  -1   12.20    2.49
   1 -13  -1    8.29    2.43
  -1 -13   1   15.91    3.72
  -1  13   0   15.68    3.45
   1  13   0   14.69    2.97
  -1 -13   0    9.29    2.71
   1 -13   0   16.09    3.48
   1  13   1    5.09    2.17
  -1 -13  -1    6.80    2.63
  -1  13  -1    3.68    1.42
   1 -13   1    6.65    3.32
   1  13   2   15.65    3.31
   1 -13   2   18.33    3.81
  -1  13  -2   14.53    3.40
   1 -13   2   17.42    3.77
  -1 -13  -2    8.91    2.67
   1  13   3    2.01    1.69
   1 -13   3    3.56    1.40
  -1 -13  -3    6.96    2.50
   1 -13   3    4.09    1.49
   1 -13   4   75.85    8.75
  -1 -13  -4   64.43    6.57
   1 -13   4   69.89    7.40
   1  13   4   66.13    7.86
   1 -13   5   11.08    3.17
  -1 -13  -5   18.45    3.64
   1 -13   5   14.66    4.16
   1  13   5   14.56    4.45
   1 -13   6    0.08    1.80
   1  13   6    0.44    2.30
   1 -13   6    3.54    2.04
   1 -13   7    1.10    2.20
   1 -13   7    6.58    3.64
   1  13   7    2.32    3.19
   1 -13   8   -1.50    2.60
   1  13   8   -0.61    2.66
   1 -13   8    1.28    2.83
  -1  14   9    1.34    3.74
  -1 -14   9    4.82    3.20
  -1  14   8    0.32    2.91
  -1 -14   8   -3.45    3.32
  -1  14   7    4.63    4.15
  -1 -14   7   -2.38    3.11
  -1  14   6   11.80    4.51
  -1 -14   6   -0.22    2.56
  -1  14   5   10.08    4.12
   1 -14  -5    5.64    2.17
  -1 -14   5    4.18    1.78
   1 -14  -4   20.32    4.90
  -1 -14   4   31.06    5.58
  -1  14   4   21.86    4.65
   1  14  -3   38.93    3.76
   1 -14  -3   46.89    6.54
  -1  14   3   49.24    6.66
  -1 -14   3   37.28    5.58
   1 -14  -2    9.31    3.48
  -1  14   2    5.76    2.02
  -1 -14   2    7.79    2.78
   1  14  -2    2.18    1.30
   1 -14  -1   55.76    6.89
  -1  14   1   48.14    6.03
  -1 -14   1   63.03    6.92
   1  14  -1   63.45    5.45
   1 -14   0   33.19    5.36
  -1 -14   0   29.05    4.69
  -1  14   0   27.08    4.81
   1  14   0   27.94    4.09
   1  14   1    7.44    2.57
   1 -14   1    9.11    3.33
  -1 -14  -1    5.74    2.21
  -1  14  -1    8.88    2.63
  -1 -14  -2    4.65    2.25
   1  14   2    2.52    1.56
  -1  14  -2    3.31    1.49
   1 -14   2    4.88    2.79
   1 -14   2    0.39    1.33
   1 -14   3   17.62    4.26
   1  14   3    8.10    2.99
   1 -14   3   15.17    3.62
  -1 -14  -3   14.58    3.24
   1 -14   4    6.90    2.76
  -1 -14  -4    6.90    2.80
   1 -14   4    7.78    3.31
   1  14   4    4.71    2.86
   1 -14   5    5.47    2.94
  -1 -14  -5    5.09    2.35
   1 -14   5    8.65    2.89
   1  14   5    5.18    2.23
   1 -14   6    9.49    4.73
   1 -14   6   11.37    3.59
   1  14   6   14.29    4.93
   1  14   7    6.62    5.13
   1 -14   7    7.02    3.00
   1 -14   7    3.61    2.20
   1  14   8    2.29    2.60
   1 -14   8   -0.57    2.65
   1 -14   8    5.80    3.67
  -1  15   8    4.51    3.48
  -1 -15   8   -3.55    3.49
  -1  15   7    1.87    3.21
  -1 -15   7   -3.06    3.40
  -1  15   6    4.70    2.89
   1 -15  -6    1.46    2.42
  -1 -15   6    2.86    2.76
  -1 -15   5   -3.19    3.60
  -1  15   5    0.46    2.66
   1 -15  -5    0.12    1.82
  -1 -15   4    0.79    1.78
  -1  15   4   -1.08    1.70
   1 -15  -4    1.37    2.27
   1  15  -3    6.75    1.73
  -1  15   3   10.35    3.52
  -1 -15   3    9.99    3.21
   1 -15  -3    4.41    2.44
  -1 -15   2   53.72    6.88
   1 -15  -2   64.67    7.73
   1  15  -2   59.64    5.29
  -1  15   2   64.72    7.34
  -1  15   1   -0.84    2.16
   1  15  -1    1.25    1.22
  -1 -15   1   -1.69    1.54
   1 -15  -1   -1.32    2.42
  -1  15   0    6.70    2.41
   1 -15   0    4.21    2.77
  -1 -15   0    5.07    1.56
   1  15   0    0.05    1.09
   1  15   1    5.36    2.40
  -1  15  -1   10.73    3.07
  -1 -15  -1    3.50    2.24
   1 -15   1   10.45    3.49
   1  15   2    3.42    2.19
   1 -15   2    4.55    3.21
  -1  15  -2    1.02    1.29
  -1 -15  -2   -0.09    1.57
   1  15   3   -0.65    1.84
  -1  15  -3    3.52    1.79
   1 -15   3    5.89    3.24
  -1 -15  -3    9.82    3.57
   1 -15   3    4.80    2.77
   1 -15   4    0.04    2.08
   1 -15   4    6.20    2.40
   1  15   4    2.96    2.49
  -1 -15  -4    2.77    1.88
  -1 -15  -5   -0.37    1.85
   1 -15   5   -2.69    3.08
   1 -15   5    0.64    1.67
   1  15   5    2.29    2.13
   1  15   6    3.94    3.35
   1 -15   6    6.39    3.89
   1 -15   6    2.11    2.87
   1 -15   7    2.57    2.28
   1  15   7    3.31    2.64
   1 -15   7    1.65    3.02
  -1  16   8    2.91    2.65
  -1 -16   8    0.58    2.91
  -1  16   7    2.97    3.44
  -1 -16   7    4.83    2.81
  -1  16   6    3.34    2.68
   1 -16  -6    2.83    3.25
  -1 -16   6    1.19    2.93
  -1  16   5   -0.18    2.23
  -1 -16   5   -0.23    2.06
   1 -16  -5    0.98    1.94
  -1  16   4   23.92    5.35
   1 -16  -4   22.42    5.27
  -1 -16   4   26.31    5.18
   1 -16  -3    1.69    2.41
  -1  16   3    0.15    1.62
  -1 -16   3    1.46    1.97
   1  16  -2    4.88    2.17
   1 -16  -2   -0.58    2.15
  -1 -16   2    7.34    2.89
  -1  16   2    4.46    2.80
   1 -16  -1    2.15    1.76
  -1 -16   1   14.07    3.96
   1  16  -1    8.86    2.74
  -1  16   1    9.62    3.20
  -1  16   0    4.48    2.41
   1  16   0    3.55    1.66
   1 -16   0    4.19    2.99
  -1 -16   0    0.37    1.42
   1  16   1   40.92    5.42
  -1  16  -1   37.50    5.60
  -1 -16  -1   36.19    5.75
   1 -16   1   40.33    6.62
   1 -16   2   11.84    4.17
   1  16   2    5.18    2.74
  -1  16  -2    9.41    3.03
  -1 -16  -2    7.88    2.91
   1  16   3   10.56    3.33
  -1  16  -3   12.51    3.61
   1 -16   3   18.96    4.16
   1 -16   3   15.16    4.51
  -1 -16  -3   12.63    3.29
  -1  16  -4    2.32    1.76
   1 -16   4    0.66    1.94
  -1 -16  -4    3.10    2.43
   1 -16   4    3.01    2.03
   1  16   4   -1.33    2.53
   1 -16   5   -3.25    2.88
  -1 -16  -5   -1.34    2.18
   1 -16   5   -3.78    2.24
   1  16   5    2.35    2.66
   1 -16   6   -0.18    2.23
   1 -16   6   -0.15    3.31
   1  16   6    1.51    2.92
   1 -16   7    2.74    3.34
   1  16   7   -0.39    2.94
  -1  17   7    5.96    2.84
  -1 -17   7    4.00    2.60
  -1  17   6   10.04    4.16
   1 -17  -6   15.03    4.51
  -1 -17   6   10.79    4.22
   1 -17  -5   -2.76    2.96
  -1 -17   5    0.68    2.16
  -1  17   5   -0.89    2.13
   1 -17  -4    4.43    2.97
  -1 -17   4    2.89    2.92
  -1  17   4    3.54    2.62
  -1  17   3   33.51    5.90
   1 -17  -3   37.79    6.74
  -1 -17   3   25.09    5.03
   1  17  -2    0.25    1.16
  -1  17   2    3.14    2.59
  -1 -17   2   -0.40    2.46
   1 -17  -2   -0.17    2.86
  -1  17   1   -2.76    2.28
   1  17  -1   -0.31    1.57
   1 -17  -1    0.74    2.19
  -1 -17   1    3.91    2.57
  -1  17   0   43.13    6.38
   1 -17   0   48.72    7.69
   1  17   0   43.84    5.67
  -1 -17   0   46.23    6.78
   1  17   1   -1.09    1.94
  -1  17  -1    3.00    2.15
   1 -17   1    1.66    1.66
  -1 -17  -1    1.25    1.83
   1 -17   2    0.04    2.11
   1  17   2    5.85    3.11
  -1  17  -2   -0.13    2.45
  -1 -17  -2    1.47    2.04
   1  17   3   20.59    4.71
  -1  17  -3   15.65    3.81
   1 -17   3   20.11    5.04
  -1 -17  -3   16.37    4.01
  -1 -17  -4    0.35    2.06
  -1  17  -4   -3.79    2.67
   1 -17   4   -0.77    3.14
   1 -17   4   -0.35    2.17
   1  17   4    0.60    2.63
  -1  17  -5   -2.60    2.30
   1 -17   5    4.43    3.13
   1 -17   5    6.75    4.16
  -1 -17  -5    0.36    2.23
   1  17   5    1.52    2.03
   1 -17   6    9.41    3.19
   1 -17   6   16.68    4.52
   1  17   6   13.69    4.66
  -1  18   7   -3.97    2.65
  -1 -18   7   -0.95    3.34
   1 -18  -6   -3.72    3.47
  -1  18   6   -0.75    2.94
  -1 -18   6    4.72    3.12
  -1 -18   5   -2.62    3.04
  -1  18   5    7.25    3.87
   1 -18  -5    1.59    3.01
  -1  18   4    3.66    3.09
   1 -18  -4    0.23    2.07
  -1 -18   4    2.12    2.46
  -1  18   3   -0.21    1.82
   1 -18  -3    2.16    2.62
  -1 -18   3    0.68    2.40
   1  18  -2    1.58    2.18
  -1  18   2   -1.35    1.94
   1 -18  -2    4.30    3.26
  -1 -18   2   -2.35    2.23
  -1  18   1    0.11    1.67
   1  18  -1    3.26    2.25
   1 -18  -1    4.77    3.72
  -1 -18   1    4.05    2.02
  -1 -18   0   -1.07    2.27
   1  18   0    2.23    1.90
  -1  18   0   -0.97    1.69
   1 -18   0    0.94    2.22
   1  18   1   34.02    5.89
  -1 -18  -1   26.19    5.30
  -1  18  -1   28.56    5.70
   1 -18   1   32.04    6.40
   1  18   2   -0.69    2.21
  -1 -18  -2   -2.34    2.34
   1 -18   2   -1.32    2.12
  -1  18  -2    3.40    2.45
   1  18   3    3.43    2.27
  -1  18  -3    2.93    2.41
   1 -18   3    1.66    2.50
  -1 -18  -3    6.58    2.92
  -1 -18  -4   -0.68    2.39
   1 -18   4    2.35    2.76
  -1  18  -4   -0.67    2.40
   1  18   4    1.34    2.82
   1 -18   5    4.53    3.57
   1 -18   5    1.57    2.28
  -1  18  -5   -4.42    3.31
  -1 -18  -5    0.23    2.77
   1  18   5   -3.87    3.01
   1  18   6    0.66    2.28
   1 -18   6   -1.72    3.70
  -1  19   6   -5.68    3.74
   1 -19  -6    2.41    4.23
  -1 -19   6    0.46    2.45
  -1 -19   5    7.72    4.53
   1 -19  -5    1.22    2.38
  -1  19   5   -0.05    3.03
  -1  19   4    3.72    3.07
   1 -19  -4    2.44    2.52
  -1  19   3   -2.26    1.99
  -1 -19   3    0.87    2.55
   1 -19  -3    5.19    3.26
  -1  19   2    3.13    3.01
   1 -19  -2    6.31    3.68
  -1 -19   2    0.73    2.03
   1  19  -1    4.94    2.79
  -1 -19   1    7.26    3.18
   1 -19  -1    5.01    3.65
  -1  19   1    1.52    1.99
   1  19   0    1.95    1.96
  -1  19   0    3.57    2.92
   1 -19   0    0.62    2.70
  -1 -19   0    6.98    3.46
   1  19   1   32.81    5.93
  -1  19  -1   31.55    5.88
   1 -19   1   32.36    6.79
  -1 -19  -1   36.23    6.43
   1  19   2   19.12    4.79
   1 -19   2   23.73    6.38
  -1 -19  -2   21.02    5.19
  -1  19  -2   20.52    4.71
   1  19   3    7.83    3.65
  -1  19  -3    9.62    3.25
  -1 -19  -3    6.85    2.90
   1 -19   3   11.24    4.30
  -1 -19  -4    5.02    2.80
  -1  19  -4    3.01    2.73
   1 -19   4   10.16    4.54
   1  19   4    4.46    2.48
   1  19   5    1.66    2.31
   1 -19   5    6.62    3.69
  -1 -19  -5   -1.82    2.98
  -1  20   5   -2.84    2.84
   1 -20  -5    0.81    2.77
  -1 -20   5    1.79    3.17
  -1 -20   4   -2.28    3.01
  -1  20   4   -0.56    3.19
   1 -20  -4   -1.15    3.13
   1 -20  -3    0.15    2.35
  -1  20   3   -2.53    3.23
  -1 -20   3   -3.03    3.79
  -1 -20   2    2.21    4.03
   1 -20  -2    5.06    3.79
  -1  20   2    2.51    1.90
  -1 -20   1    5.62    2.87
   1  20  -1   10.60    3.42
   1 -20  -1   15.31    5.16
  -1  20   1    9.08    3.48
  -1  20   0    1.38    2.31
  -1 -20   0    0.91    2.11
   1  20   0    0.66    2.32
   1 -20   0    1.89    2.59
   1  20   1    6.85    3.21
  -1  20  -1    0.91    2.19
  -1 -20  -1    1.60    2.66
   1 -20   1   -1.25    3.42
   1  20   2    2.89    2.61
  -1 -20  -2    4.19    3.18
  -1  20  -2    2.57    2.24
   1 -20   2    4.88    4.35
   1  20   3    8.65    3.03
   1 -20   3    7.22    5.00
  -1  20  -3   13.70    4.96
  -1 -20  -3    5.83    2.98
  -1  20  -4   -1.71    2.59
  -1 -20  -4   -6.87    3.59
   1  20   4   -3.21    3.79
  -1  21   4    6.44    4.38
  -1 -21   4   -1.21    3.99
   1 -21  -4    0.44    2.91
  -1 -21   3    2.68    3.18
  -1  21   3   -1.41    3.19
   1 -21  -3    0.05    2.34
  -1 -21   2    6.23    3.59
   1 -21  -2    4.96    3.49
  -1  21   2    1.71    2.72
   1 -21  -1    4.10    2.84
  -1 -21   1    8.64    3.93
  -1  21   1   -0.85    2.59
  -1  21   0   -3.01    2.96
   1  21   0    4.10    2.57
   1 -21   0   -1.20    2.14
  -1 -21   0    3.32    3.93
   1  21   1   -0.51    1.97
  -1  21  -1   -0.42    2.58
  -1 -21  -1   -3.33    3.15
   1 -21   1    0.28    3.40
  -1  21  -2    1.22    1.99
   1  21   2   -0.69    2.19
   1 -21   2    4.28    3.26
  -1 -21  -2    8.38    3.85
   1  21   3    6.68    3.60
  -1 -21  -3    4.19    3.97
  -1  21  -3    6.20    3.43
   1 -21   3   -2.13    3.43
  -1 -22   2    2.23    4.14
   1 -22  -2    3.50    4.17
  -1  22   2    1.51    2.75
  -1 -22   1    3.82    3.59
  -1  22   1    6.99    3.84
   1 -22  -1   13.19    5.39
  -1 -22   0   -3.65    3.89
  -1  22   0    1.95    2.55
   1  22   1    4.06    3.46
  -1  22  -1   -0.22    2.21
  -1 -22  -1   -2.49    3.84
   1 -22   1   -0.06    2.60
  -2   0  11    1.70    3.36
  -2   0  11    2.49    2.85
  -2   0  10   -1.96    2.83
  -2   0  10    2.23    2.44
  -2   0   9    2.01    2.44
  -2   0   9    0.89    1.95
  -2   0   8   82.11    9.09
  -2   0   8   77.59    7.15
  -2   0   7    1.17    1.28
  -2   0   7   -0.91    1.86
  -2   0   6   70.16    7.15
  -2   0   6   75.91    6.06
  -2   0   5   -0.75    1.76
  -2   0   5   -1.55    1.21
  -2   0   4  115.43    7.86
  -2   0   4  109.42    5.87
  -2   0   3   -1.01    0.91
  -2   0   3   -0.47    0.63
   2   0  -2  590.82   12.80
   2   0  -1    0.85    0.93
   2   0   0  694.03   15.62
   2   0   1   -1.24    1.27
   2   0   1    0.75    0.48
   2   0   2  150.66    8.74
   2   0   2  153.93    4.29
   2   0   3    0.30    0.99
   2   0   3    0.06    0.58
   2   0   4  326.39   14.91
   2   0   4  308.50    8.58
   2   0   5   -4.05    2.68
   2   0   5   -0.67    0.99
   2   0   6  271.24   15.95
   2   0   6  274.08   10.64
   2   0   7   -1.81    2.70
   2   0   7   -2.04    1.85
   2   0   8  136.46   13.17
   2   0   9    0.85    3.16
  -2  -1  11    8.02    3.36
  -2   1  11   15.06    5.08
  -2   1  11    3.16    2.53
  -2  -1  11    7.10    3.14
  -2  -1  10    0.52    2.31
  -2   1  10   -3.38    3.18
  -2   1  10   -3.54    2.57
  -2  -1  10    0.16    1.54
  -2   1   9    6.52    2.89
  -2  -1   9   -2.19    2.49
  -2   1   9    5.06    2.69
  -2  -1   9    1.21    1.81
  -2  -1   8    1.67    2.11
  -2   1   8    1.48    1.82
  -2  -1   8    1.75    1.18
  -2   1   8   -0.11    1.94
  -2   1   7   36.70    4.76
  -2  -1   7   34.36    5.59
  -2  -1   7   29.29    3.89
  -2   1   7   33.59    5.91
  -2  -1   6    2.01    1.43
  -2  -1   6    0.37    1.36
  -2   1   6    2.89    1.74
  -2   1   6   -0.71    1.52
  -2   1   5  150.74    9.76
  -2  -1   5  162.48    7.39
  -2   1   5  156.77    8.10
  -2  -1   5  151.89    9.95
  -2  -1   4   -2.42    1.46
  -2  -1   4   -1.19    1.11
  -2   1   4   -1.64    1.59
  -2   1   4    1.02    0.68
  -2  -1   3  344.53    9.00
  -2  -1   3  318.54   11.88
  -2   1   3  308.21    9.96
   2  -1  -2    3.70    1.25
  -2  -1   2    1.44    0.80
   2   1  -2    4.18    1.33
  -2  -1   1    7.15    1.64
   2  -1  -1    6.62    1.57
   2   1  -1    6.55    1.53
   2  -1   0   25.81    2.44
   2   1   0   25.45    3.00
  -2  -1   0   25.92    2.19
   2  -1   0   31.14    3.47
   2  -1   1  909.04   19.71
   2   1   1  912.54   19.31
   2  -1   1  908.89   12.82
   2  -1   2  587.77   10.38
   2  -1   2  604.29   17.42
   2   1   2  596.34   17.15
   2  -1   3    3.98    1.76
   2   1   3    9.41    2.56
   2   1   3    5.70    0.83
   2  -1   3    5.55    1.26
   2  -1   4   10.50    3.13
   2   1   4   20.40    3.60
   2  -1   4   14.63    2.17
   2   1   4   11.46    1.63
   2  -1   5   25.09    4.68
   2   1   5   26.32    4.69
   2  -1   5   28.48    3.35
   2   1   5   24.53    2.68
   2  -1   6   17.87    4.50
   2   1   6   16.56    4.31
   2   1   6   11.42    2.30
   2  -1   6   13.45    2.29
   2  -1   7   43.31    6.85
   2   1   7   30.84    5.92
   2  -1   7   41.82    4.92
   2  -1   8    7.67    3.19
   2   1   8    7.23    4.00
   2  -1   9   -1.52    3.32
   2   1   9    0.85    2.77
  -2  -2  11    1.30    2.72
  -2   2  11    6.63    4.19
  -2  -2  11    0.76    2.57
  -2   2  11   -0.09    2.27
  -2  -2  10   -2.36    2.35
  -2   2  10    3.52    2.90
  -2   2  10    1.29    1.77
  -2  -2  10    0.37    1.54
  -2  -2   9    2.45    2.06
  -2  -2   9    1.07    2.10
  -2   2   9    2.69    2.00
  -2   2   9    3.79    2.99
  -2  -2   8    5.66    3.09
  -2  -2   8    4.20    1.55
  -2   2   8    0.48    1.72
  -2   2   8    0.69    1.33
  -2  -2   7   -2.07    1.92
  -2   2   7    1.31    1.68
  -2  -2   7    0.26    0.96
  -2   2   7    0.40    1.29
  -2  -2   6  111.58    9.06
  -2  -2   6  110.08    6.49
  -2   2   6  108.87    7.72
  -2   2   6  105.20    9.08
  -2   2   5    1.73    1.46
  -2  -2   5    1.20    1.06
  -2  -2   5    0.68    1.07
  -2   2   5   -1.74    1.40
  -2  -2   4   27.10    2.49
  -2  -2   4   31.75    4.26
  -2   2   4   28.89    3.31
  -2  -2   3   91.50    4.23
  -2  -2   3   80.38    6.04
  -2   2   3   89.58    5.73
  -2   2   2  114.57    6.23
   2  -2  -2  125.08    6.72
   2   2  -2  122.59    5.04
  -2  -2   2  124.65    6.58
   2  -2  -1   13.09    2.00
  -2  -2   1   11.98    1.65
   2  -2  -1   15.62    2.47
   2   2  -1   11.44    1.86
   2  -2   0  159.39    8.10
   2   2   0  166.40    7.31
   2  -2   0  165.66    6.55
  -2  -2   0  171.66    5.12
   2  -2   1    1.15    1.01
   2   2   1    1.74    1.13
   2  -2   1   -0.40    0.60
   2   2   2   37.27    4.21
   2  -2   2   34.08    2.91
   2  -2   2   23.31    3.56
   2  -2   3   46.88    5.14
   2  -2   3   53.89    3.82
   2   2   3   52.23    5.57
   2  -2   4  155.80   10.57
   2   2   4  130.38    9.56
   2  -2   4  158.54    7.23
   2   2   4  156.89    4.95
   2   2   5   32.11    2.89
   2  -2   5   32.27    5.32
   2   2   5   30.73    5.25
   2  -2   5   27.14    3.45
   2  -2   6   34.10    5.46
   2   2   6   52.16    4.34
   2   2   6   58.55    7.47
   2  -2   6   59.20    5.40
   2  -2   7    6.58    3.84
   2   2   7    2.93    3.06
   2  -2   7    2.75    1.41
   2  -2   8    2.32    2.66
   2   2   8    3.23    2.82
   2  -2   8   -2.71    2.21
   2   2   9   -1.02    2.84
   2  -2   9   -1.25    2.44
  -2   3  11    9.90    4.03
  -2   3  11    6.35    3.15
  -2  -3  11    6.90    4.06
  -2  -3  10    1.86    2.47
  -2   3  10    3.85    3.28
  -2   3  10    3.61    2.72
  -2  -3  10    4.44    2.30
  -2  -3   9    2.78    1.97
  -2  -3   9    6.51    3.26
  -2   3   9    4.67    3.49
  -2   3   9    0.81    2.30
  -2   3   8   -0.28    1.66
  -2  -3   8   -2.53    2.81
  -2   3   8    2.63    3.05
  -2  -3   8    1.43    1.29
  -2  -3   7   10.67    3.29
  -2   3   7   21.10    3.79
  -2   3   7   11.44    3.50
  -2  -3   7   10.40    2.20
  -2  -3   6   71.21    7.43
  -2   3   6   59.03    6.83
  -2  -3   6   68.38    4.91
  -2   3   6   68.54    6.21
  -2  -3   5  197.09    7.10
  -2   3   5  192.12    9.86
  -2  -3   5  192.27   11.00
  -2  -3   4   83.57    6.75
  -2  -3   4   81.78    3.81
  -2   3   4   79.70    5.95
  -2   3   3   45.21    4.35
  -2  -3   3   39.61    4.21
  -2  -3   3   43.68    2.53
   2  -3  -2  178.02    8.48
   2   3  -2  170.25    5.40
  -2   3   2  170.57    8.07
  -2  -3   2  161.74    7.60
   2   3  -1   32.85    2.81
  -2  -3   1   22.90    2.35
   2  -3  -1   32.70    3.31
   2  -3  -1   32.35    3.66
   2   3   0   41.13    3.65
  -2  -3   0   49.96    2.73
   2  -3   0   48.51    3.89
   2  -3   0   43.26    4.28
   2   3   1    3.40    0.86
   2  -3   1    3.22    1.10
   2  -3   1    5.65    1.97
   2  -3   2  120.01    8.02
   2   3   2  114.23    7.52
   2  -3   2  112.96    5.74
   2  -3   3  181.89    7.81
   2  -3   3  197.05   11.05
   2   3   3  201.27   10.93
   2  -3   4    2.87    1.97
   2   3   4   11.22    2.82
   2  -3   4   10.25    2.08
   2  -3   5   19.71    4.17
   2   3   5   24.18    4.65
   2  -3   5   21.60    3.30
   2  -3   6    1.12    1.97
   2  -3   6    2.53    1.15
   2  -3   7   22.68    4.87
   2   3   7   30.23    6.08
   2  -3   7   24.00    4.01
   2  -3   8    4.66    3.20
   2   3   8    4.60    2.75
   2  -3   8   11.07    3.25
   2  -3   9   11.47    4.01
   2   3   9   17.44    5.63
  -2   4  11   -1.33    2.68
  -2  -4  11   -0.83    3.64
  -2   4  11    0.05    2.66
  -2  -4  10    2.29    3.44
  -2   4  10    4.08    2.72
  -2   4  10    3.74    2.10
  -2  -4   9    4.83    3.44
  -2   4   9    1.84    2.64
  -2  -4   9   -1.96    2.07
  -2   4   9    0.77    2.08
  -2   4   8    5.22    2.74
  -2  -4   8    0.51    1.82
  -2   4   8    0.87    1.68
  -2  -4   8    0.46    1.45
  -2  -4   7    0.55    0.87
  -2  -4   7    0.75    1.75
  -2   4   7    1.50    1.63
  -2   4   7   -0.10    1.74
  -2  -4   6   10.68    3.19
  -2   4   6   12.69    2.79
  -2  -4   6   16.65    2.27
  -2  -4   5    1.95    1.41
  -2   4   5    1.10    1.12
  -2  -4   5   -0.07    0.63
  -2   4   4    2.16    1.44
  -2  -4   4    0.39    1.26
  -2  -4   4    0.57    0.56
  -2  -4   3    8.61    2.45
  -2   4   3    8.46    2.43
  -2  -4   3    7.91    0.89
  -2   4   2  207.54    9.36
   2  -4  -2  199.73    9.43
   2   4  -2  190.59    5.28
   2  -4  -2  198.16    9.24
  -2  -4   2  206.33    8.72
  -2  -4   1    5.77    1.50
   2   4  -1    4.46    0.97
   2  -4  -1    1.42    0.99
   2  -4  -1    0.93    1.15
  -2  -4   0   23.91    2.03
   2   4   0   26.27    2.88
   2  -4   0   20.99    3.22
   2  -4   0   22.88    2.76
   2  -4   1   62.52    5.72
   2   4   1   65.77    5.20
   2  -4   1   68.93    4.89
  -2  -4  -1   58.86    2.16
   2  -4   2  344.77   13.89
   2   4   2  350.00   13.16
   2  -4   2  355.56   11.13
   2  -4   3   82.43    7.14
   2   4   3   88.86    7.38
   2  -4   3   83.24    5.61
   2  -4   4   57.57    6.49
   2   4   4   67.81    6.98
   2  -4   4   61.40    5.20
   2  -4   5   16.10    3.78
   2   4   5   12.57    3.44
   2  -4   5   14.00    2.84
   2  -4   6   47.88    6.89
   2   4   6   35.36    5.86
   2  -4   6   46.95    5.35
   2  -4   7   15.89    4.33
   2   4   7    8.83    3.77
   2  -4   7   11.59    3.15
   2  -4   8    5.91    3.27
   2   4   8    0.44    3.18
   2  -4   8    2.86    2.58
   2  -4   9   -1.24    2.64
   2   4   9    3.57    3.17
  -2  -5  11    0.39    2.55
  -2   5  11    3.06    2.38
  -2   5  11   -0.63    3.19
  -2  -5  10    1.43    3.56
  -2   5  10    0.48    2.30
  -2   5  10   -3.61    3.15
  -2   5   9   -2.66    2.51
  -2  -5   9    4.02    2.97
  -2   5   9    2.90    2.57
  -2   5   8   33.95    6.00
  -2  -5   8   26.49    5.28
  -2   5   8   30.45    5.78
  -2  -5   8   31.97    3.80
  -2  -5   7    0.95    1.59
  -2   5   7    3.22    2.44
  -2   5   7    2.84    3.01
  -2  -5   7    1.03    1.12
  -2  -5   6    2.43    2.13
  -2  -5   6    5.14    1.45
  -2   5   6    8.86    2.75
  -2   5   5   14.57    3.35
  -2  -5   5    9.34    2.64
  -2  -5   5    9.65    1.21
  -2   5   4  231.26   11.07
  -2  -5   4  220.87   11.28
  -2  -5   3   15.26    2.82
  -2   5   3   19.93    3.14
   2  -5  -3   12.68    2.76
  -2  -5   2   42.75    4.16
  -2   5   2   40.59    4.45
   2   5  -2   40.06    2.23
   2  -5  -2   43.46    4.56
  -2  -5   1   29.53    3.05
   2   5  -1   23.90    2.31
   2  -5  -1   26.06    3.44
   2  -5  -1   26.57    3.42
  -2  -5   0  313.52    8.21
   2  -5   0  314.15   12.37
   2   5   0  318.24    9.94
   2  -5   0  321.04   11.25
   2   5   1    2.78    0.96
   2  -5   1    1.22    1.30
  -2  -5  -1    4.05    0.83
   2  -5   1    2.98    1.09
   2  -5   2  458.78   16.43
   2   5   2  478.24   15.50
   2  -5   2  462.00   13.78
   2   5   3   50.70    5.69
   2  -5   3   46.75    5.57
   2  -5   3   47.86    4.51
   2  -5   4    6.46    2.44
   2  -5   4   10.21    2.46
   2   5   4    9.39    2.21
   2  -5   5   29.28    5.05
   2   5   5   36.92    5.75
   2  -5   5   28.38    4.09
   2  -5   6   66.65    8.03
   2   5   6   65.34    8.23
   2  -5   6   61.66    6.37
   2  -5   7   21.28    5.36
   2   5   7   17.26    5.04
   2  -5   7   12.19    3.46
   2  -5   8   -1.67    3.37
   2   5   8   -2.38    2.21
   2  -5   8    1.42    1.93
   2  -5   9   -0.31    3.36
   2   5   9    1.67    2.49
  -2   6  11   -0.66    2.85
  -2   6  11    6.27    4.18
  -2  -6  11    0.11    2.68
  -2  -6  10   14.96    5.28
  -2   6  10   15.00    4.78
  -2   6  10   12.44    4.01
  -2  -6   9    4.79    3.53
  -2   6   9    2.65    2.80
  -2   6   9    1.66    2.30
  -2  -6   8    1.90    2.36
  -2   6   8    2.67    3.02
  -2   6   8   -2.74    2.46
  -2  -6   7    2.43    2.27
  -2   6   7    3.31    2.22
  -2  -6   6    6.71    3.15
  -2   6   6    8.87    2.86
  -2   6   5  263.77   13.01
  -2  -6   5  267.90   13.84
  -2   6   4 1670.47   30.92
  -2  -6   4 1684.25   32.06
  -2  -6   3   56.33    5.42
  -2   6   3   60.97    5.79
   2  -6  -3   58.90    5.73
   2   6  -2   60.54    2.62
   2  -6  -2   58.47    5.46
  -2   6   2   62.70    5.63
  -2  -6   2   62.83    5.08
   2  -6  -1  130.04    8.15
   2   6  -1  121.77    5.30
   2  -6  -1  131.77    7.82
  -2  -6   1  132.58    6.70
   2  -6   0   54.26    5.35
   2   6   0   51.73    4.16
  -2  -6   0   54.95    3.75
   2  -6   0   52.33    4.83
   2   6   1   43.67    4.30
  -2  -6  -1   45.75    2.93
   2  -6   1   45.92    4.47
   2  -6   1   45.41    5.06
   2   6   2   49.79    5.21
   2  -6   2   52.22    4.94
  -2  -6  -2   47.80    2.49
   2  -6   2   46.34    5.56
   2  -6   3   95.68    8.24
   2  -6   3  107.25    7.20
   2   6   3   94.41    7.67
   2  -6   4   21.98    4.09
   2  -6   4   25.43    3.79
   2   6   4   26.03    4.64
   2  -6   5   11.86    3.35
   2   6   5   10.85    3.26
   2  -6   5   11.07    2.59
   2  -6   6   66.28    8.08
   2  -6   6   53.82    6.41
   2   6   6   48.12    7.41
   2   6   7    3.83    2.91
   2  -6   7    3.94    2.60
   2  -6   7    5.69    2.92
   2  -6   8   -1.07    2.20
   2   6   8    2.12    2.55
   2  -6   8   -0.84    2.10
   2  -6   9    6.44    3.78
   2   6   9    4.04    3.50
   2  -6   9    0.30    2.54
  -2  -7  11   -1.62    3.22
  -2   7  11    4.36    3.91
  -2   7  11    1.69    2.70
  -2  -7  10    4.29    3.36
  -2   7  10   -3.89    3.94
  -2   7  10    0.19    3.18
  -2   7   9   26.24    5.74
  -2   7   9   16.26    5.02
  -2  -7   9   22.45    5.31
  -2  -7   8   32.45    6.13
  -2   7   8   26.98    5.64
  -2   7   8   31.34    6.44
  -2  -7   7   44.97    6.86
  -2   7   7   56.09    7.26
  -2  -7   6   18.59    4.26
  -2   7   6   26.77    4.82
  -2  -7   5   58.52    6.61
  -2   7   5   48.12    5.77
  -2   7   4  186.94   11.00
  -2  -7   4  193.23   11.09
   2  -7  -3  237.22   11.94
  -2   7   3  218.47   11.36
  -2  -7   3  224.03   11.01
  -2   7   2  178.02    9.86
   2   7  -2  161.16    4.35
   2  -7  -2  177.30    9.81
  -2  -7   2  167.98    8.75
   2  -7  -1  159.81    9.58
   2   7  -1  160.21    6.17
   2  -7  -1  158.78    9.16
  -2  -7   1  160.77    7.84
  -2   7   1  152.78    9.22
  -2  -7   0  216.03    8.11
   2  -7   0  207.24   10.92
   2   7   0  220.68    8.57
   2  -7   0  218.03   10.39
   2  -7   1   92.21    7.48
   2   7   1   82.85    6.17
   2  -7   1   83.74    6.54
  -2  -7  -1   89.76    4.68
   2  -7   2  250.61   12.57
   2   7   2  245.87   11.53
  -2  -7  -2  246.54    6.94
   2  -7   2  249.37   11.26
   2   7   3    2.88    2.09
   2  -7   3    0.35    1.43
   2  -7   3    3.38    1.91
   2   7   4   -1.77    1.91
   2  -7   4   -0.35    1.61
   2  -7   4    0.30    1.66
   2   7   5    2.71    2.17
   2  -7   5    2.83    1.40
   2  -7   5    1.86    1.42
   2  -7   6    4.17    2.59
   2   7   6    2.59    2.26
   2  -7   6    1.47    1.58
   2  -7   7    2.47    2.78
   2   7   7    1.41    2.28
   2  -7   7    4.58    2.99
   2  -7   8   12.59    4.48
   2   7   8    9.11    3.99
   2  -7   8    0.46    2.67
   2  -7   9   -0.26    2.51
   2   7   9    6.68    4.29
   2  -7   9    3.51    2.69
  -2  -8  10   -0.38    2.29
  -2   8  10    1.02    2.45
  -2   8  10   -0.44    2.80
  -2  -8   9    5.52    3.65
  -2   8   9    4.01    3.27
  -2   8   9   -3.89    3.03
  -2  -8   8    5.02    2.10
  -2   8   8    6.34    2.29
  -2  -8   7   48.46    7.30
  -2   8   7   58.06    7.24
  -2  -8   6    1.32    1.59
  -2   8   6    9.28    3.52
  -2  -8   5   -0.65    1.81
  -2   8   5    4.50    2.14
  -2  -8   4   31.20    4.50
   2  -8  -4   29.80    4.69
  -2   8   4   32.31    4.68
  -2  -8   3    6.90    2.36
  -2   8   3    4.85    2.41
   2  -8  -3    8.59    2.49
  -2  -8   2   -1.27    1.46
   2   8  -2    1.59    0.60
   2  -8  -2    1.98    1.64
  -2   8   1   50.62    5.45
   2  -8  -1   62.70    6.17
   2   8  -1   60.48    3.91
  -2  -8   1   65.59    5.24
   2  -8  -1   55.68    5.70
  -2  -8   0   36.47    3.56
   2   8   0   36.99    3.71
   2  -8   0   39.92    4.75
   2  -8   0   38.63    4.82
   2  -8   1   35.56    4.64
  -2  -8  -1   30.32    3.07
   2   8   1   32.79    3.84
   2  -8   1   30.00    4.35
   2  -8   2   29.26    4.27
  -2  -8  -2   27.13    2.60
   2   8   2   30.79    4.18
   2  -8   2   36.28    5.00
   2  -8   3   93.66    8.33
   2   8   3   93.26    7.93
  -2  -8  -3   97.05    4.81
   2  -8   3  101.44    7.80
   2   8   4    0.59    1.79
   2  -8   4    0.57    1.52
   2  -8   4    0.75    1.52
   2   8   5   19.81    4.37
   2  -8   5   20.38    3.91
   2  -8   5   15.53    3.77
   2   8   6   41.85    6.64
   2  -8   6   44.82    6.01
   2  -8   6   48.88    7.13
   2   8   7    3.86    3.08
   2  -8   7    0.72    2.01
   2  -8   7    2.78    2.90
   2  -8   8   26.49    6.50
   2   8   8   21.48    5.57
   2  -8   8   18.45    4.69
   2  -8   9    6.34    4.08
   2   8   9   16.08    5.36
   2  -8   9    7.80    3.80
  -2  -9  10   -2.43    2.64
  -2   9  10   -1.78    2.43
  -2   9  10    1.44    2.72
  -2  -9   9    3.73    2.63
  -2   9   9   -1.03    2.54
  -2   9   9   -3.38    3.45
  -2  -9   8    7.88    3.57
  -2   9   8    0.71    2.25
  -2  -9   7   24.53    5.65
  -2   9   7   33.51    6.28
  -2  -9   6  352.50   18.04
  -2   9   6  370.71   18.05
  -2  -9   5   86.48    8.49
  -2   9   5   66.23    7.30
  -2  -9   4    2.94    2.00
   2  -9  -4    0.03    1.22
  -2   9   4   -2.29    2.26
  -2  -9   3    1.03    1.37
  -2   9   3    1.33    1.62
   2  -9  -3    4.87    2.37
  -2   9   2   40.75    5.23
   2  -9  -2   33.70    4.91
   2   9  -2   35.41    2.34
  -2  -9   2   34.19    4.43
   2   9  -1    9.84    1.73
   2  -9  -1    9.67    2.76
  -2   9   1    6.73    2.12
  -2  -9   1   13.83    2.92
   2  -9  -1    8.89    2.86
   2  -9   0  166.98   10.42
   2   9   0  181.46    8.21
   2  -9   0  159.57    9.75
  -2  -9   0  170.73    8.38
  -2  -9  -1   52.05    4.34
   2  -9   1   51.56    5.67
   2  -9   1   49.08    5.59
   2   9   1   52.80    4.99
   2   9   2   50.14    5.39
   2  -9   2   45.55    5.86
  -2  -9  -2   53.26    4.17
   2  -9   2   51.90    5.96
  -2  -9  -3   11.17    1.83
   2  -9   3   14.21    3.19
   2   9   3   10.76    2.57
   2  -9   3    5.46    2.62
   2  -9   4   15.40    3.74
   2   9   4   16.78    4.18
   2  -9   4   17.41    3.80
   2  -9   5   37.18    5.50
   2   9   5   50.32    6.93
   2  -9   5   43.22    6.62
   2   9   6   -0.59    2.29
   2  -9   6    4.45    1.99
   2  -9   6    6.59    3.07
   2   9   7    2.10    2.68
   2  -9   7    0.62    1.79
   2  -9   7    4.54    2.67
   2   9   8   23.29    5.79
   2  -9   8   24.78    5.41
   2  -9   8   24.60    6.03
  -2  10  10    0.22    3.11
  -2 -10  10    1.60    3.21
  -2  10  10    0.54    2.55
  -2 -10   9    7.21    3.69
  -2  10   9    8.02    4.11
  -2  10   9   -2.21    3.10
  -2 -10   8   29.45    6.35
  -2  10   8   23.99    5.64
  -2 -10   7    3.45    2.99
  -2  10   7    1.55    2.90
  -2  10   6  199.40   13.65
  -2 -10   6  226.44   14.72
  -2 -10   5    0.70    2.16
  -2  10   5    0.03    1.89
  -2 -10   4    3.02    1.44
  -2  10   4    2.12    2.20
   2 -10  -4    2.44    1.21
  -2  10   3    6.81    2.60
   2 -10  -3    6.05    2.61
  -2 -10   3    6.43    2.68
   2  10  -2  142.67    5.15
   2 -10  -2  144.73   10.26
  -2  10   2  142.87    9.97
  -2 -10   2  138.90    9.02
  -2  10   1    2.13    1.89
   2  10  -1    1.14    1.00
  -2 -10   1    2.82    1.20
   2 -10   0   96.14    7.98
   2  10   0   90.20    6.10
   2 -10   0   93.85    8.03
  -2 -10   0   87.84    6.46
   2  10   1   13.09    2.56
   2 -10   1   14.13    3.26
   2 -10   1   15.19    3.30
  -2 -10  -1    9.99    2.12
   2 -10   2   31.19    4.69
   2  10   2   36.21    5.00
   2 -10   2   28.06    4.82
  -2 -10  -2   32.02    3.48
   2  10   3    2.31    1.59
  -2 -10  -3    2.50    1.25
   2 -10   3    0.28    1.46
   2 -10   3    2.56    2.34
   2 -10   4   21.54    4.26
   2  10   4   27.30    4.93
   2 -10   4   19.47    4.01
   2 -10   5   11.00    3.19
   2  10   5   15.98    4.39
   2 -10   5    8.85    3.28
   2  10   6   37.58    6.78
   2 -10   6   20.87    4.76
   2 -10   6   25.55    5.58
   2  10   7   -2.80    3.41
   2 -10   7   -0.47    2.34
   2 -10   7    0.89    2.43
   2  10   8    9.39    4.02
   2 -10   8    4.27    3.22
   2 -10   8   12.06    4.36
  -2  11  10    1.57    3.44
  -2 -11  10   -0.59    3.19
  -2  11  10    0.77    2.83
  -2 -11   9    1.93    2.85
  -2  11   9   -2.66    2.28
  -2 -11   8    2.27    2.23
  -2  11   8    4.26    2.91
  -2  11   7   30.00    6.07
  -2 -11   7   34.02    6.35
  -2 -11   6    1.60    2.28
  -2  11   6    2.71    2.87
  -2 -11   5    2.15    1.85
   2 -11  -5   -0.46    1.49
  -2  11   4   15.39    4.12
   2 -11  -4   17.69    3.88
  -2 -11   4   15.43    3.87
  -2  11   3   16.40    3.62
   2 -11  -3   15.89    3.62
  -2 -11   3   13.26    3.35
   2 -11  -2   -0.66    1.53
   2  11  -2    0.33    0.76
  -2 -11   2    2.62    2.00
  -2  11   2   -2.19    2.35
   2  11  -1   48.45    4.05
  -2  11   1   42.59    5.73
   2 -11  -1   52.85    6.32
  -2 -11   1   52.80    5.62
   2 -11   0    1.29    1.36
   2 -11   0    1.04    1.30
  -2  11   0   -0.39    1.47
   2  11   0    0.72    0.88
  -2 -11   0    0.36    1.31
   2 -11   1    3.32    2.11
   2 -11   1    0.41    1.99
   2  11   1   -0.15    1.27
  -2 -11  -1   -0.45    1.16
   2 -11   2   -3.30    2.29
   2  11   2    0.23    1.61
  -2 -11  -2    1.91    1.50
   2 -11   2    0.96    1.68
   2  11   3    0.48    1.75
  -2 -11  -3   -0.66    1.25
   2 -11   3   -1.86    2.11
   2 -11   3   -0.60    1.43
   2 -11   4   56.96    7.29
   2 -11   4   74.17    7.94
   2  11   4   70.68    8.14
   2  11   5   38.91    6.64
   2 -11   5   50.79    6.98
   2 -11   5   46.20    6.37
   2  11   6    6.28    4.01
   2 -11   6    2.35    1.73
   2 -11   6   -3.03    2.60
   2  11   7    2.69    2.95
   2 -11   7    2.88    2.51
   2 -11   7    2.97    3.25
   2  11   8    2.10    2.71
   2 -11   8    3.95    2.87
   2 -11   8    4.35    3.17
  -2 -12   9   -1.28    3.41
  -2  12   9   -4.06    3.62
  -2 -12   8    4.04    3.42
  -2  12   8   -0.58    2.54
  -2 -12   7    2.79    2.70
  -2  12   7   -0.09    2.05
  -2 -12   6   -1.03    2.82
  -2  12   6    0.69    1.80
  -2  12   5   -0.52    1.58
   2 -12  -5    3.86    2.45
  -2 -12   5   -0.26    2.13
  -2  12   4    2.51    1.85
   2 -12  -4    4.66    2.53
  -2 -12   4    3.82    2.06
  -2  12   3   22.76    4.67
   2 -12  -3   37.32    5.49
  -2 -12   3   33.40    5.34
   2 -12  -2   37.44    5.65
   2  12  -2   33.12    2.89
  -2  12   2   41.00    5.80
  -2 -12   2   40.87    5.39
   2 -12  -1   51.56    6.44
   2  12  -1   49.20    4.28
  -2  12   1   51.01    6.34
  -2 -12   1   51.92    5.78
   2 -12   0   19.46    4.48
   2 -12   0   21.06    4.31
  -2  12   0   22.47    4.03
   2  12   0   18.51    3.00
  -2 -12   0   16.92    3.02
   2  12   1   10.62    2.66
  -2 -12  -1    5.02    1.65
   2 -12   1    5.89    2.58
   2 -12   1    5.02    2.49
   2 -12   2   -1.48    2.66
  -2 -12  -2    1.13    1.14
   2 -12   2    1.04    2.15
   2  12   2    0.51    1.36
   2  12   3   56.15    6.80
  -2 -12  -3   55.22    5.10
   2 -12   3   67.56    7.63
   2 -12   3   48.98    6.44
   2  12   4   11.04    3.69
  -2 -12  -4   13.21    2.61
   2 -12   4    6.61    2.15
   2 -12   4   11.60    3.56
   2  12   5   -2.41    3.09
   2 -12   5   -1.54    2.29
   2 -12   5   -2.11    2.51
   2  12   6    2.45    3.33
   2 -12   6   -4.25    3.23
   2 -12   6    2.22    2.24
   2  12   7    4.97    4.09
   2 -12   7   -0.23    2.73
   2 -12   7    2.63    3.09
   2  12   8   11.81    4.30
   2 -12   8    9.33    4.36
   2 -12   8    9.65    4.25
  -2  13   9   -2.63    3.60
  -2 -13   9   -0.81    2.36
  -2  13   8   16.58    4.85
  -2 -13   8   13.81    4.76
  -2  13   7    1.67    2.55
  -2 -13   7   -1.34    2.13
  -2  13   6    8.01    3.50
  -2 -13   6   -1.13    2.08
   2 -13  -5   23.30    5.13
  -2  13   5   36.76    6.30
  -2 -13   5   28.28    5.67
  -2  13   4    3.40    2.81
   2 -13  -4    1.78    1.99
  -2 -13   4   -0.85    1.88
  -2  13   3    0.89    1.70
   2 -13  -3   -2.75    1.94
  -2 -13   3    0.38    1.88
   2 -13  -2   44.16    6.19
  -2  13   2   31.27    5.45
   2  13  -2   36.61    3.28
  -2 -13   2   36.08    5.33
  -2  13   1    1.90    1.87
   2 -13  -1   -1.66    2.36
   2  13  -1    5.60    1.85
  -2 -13   1    3.82    2.48
  -2  13   0    3.39    1.91
  -2 -13   0    5.13    2.30
   2 -13   0    3.04    2.07
   2  13   0    5.01    1.69
   2 -13   1   -2.13    1.75
   2 -13   1    4.24    1.86
  -2 -13  -1    0.73    1.43
   2  13   1    1.34    2.01
  -2  13  -1    0.35    1.70
   2 -13   2   15.58    3.99
  -2 -13  -2   14.58    2.81
   2  13   2   19.89    3.95
   2 -13   2   21.29    4.88
   2 -13   3  112.73   10.36
   2  13   3  134.15   10.47
  -2 -13  -3  104.46    7.56
   2 -13   3  112.02   10.37
   2 -13   4   14.73    3.99
  -2 -13  -4   10.50    2.64
   2  13   4   14.09    4.45
   2 -13   4   10.95    3.85
   2  13   5    8.02    3.52
   2 -13   5    4.93    2.75
   2 -13   5    6.31    2.69
   2 -13   6    3.05    2.66
   2 -13   6    4.18    2.85
   2  13   6   -1.05    3.21
   2 -13   7   -2.28    2.76
   2  13   7   -3.87    3.22
   2 -13   7   -4.77    4.02
  -2  14   9    1.40    3.31
  -2 -14   9    0.30    3.59
  -2  14   8    1.87    3.56
  -2 -14   8    0.22    3.62
  -2  14   7   -0.68    1.99
  -2 -14   7   -1.40    2.46
  -2  14   6    0.04    2.40
  -2 -14   6    8.42    3.78
   2 -14  -5    5.80    2.75
  -2  14   5    4.41    1.90
  -2 -14   5    5.38    2.91
   2 -14  -4    2.45    2.83
  -2 -14   4   -4.31    3.26
  -2  14   4   -0.58    2.31
  -2  14   3    4.58    2.25
   2 -14  -3    7.41    2.75
  -2 -14   3    4.55    1.82
  -2  14   2   55.19    7.61
   2 -14  -2   49.47    7.12
  -2 -14   2   47.11    6.39
  -2  14   1   65.31    7.56
   2 -14  -1   57.11    7.38
   2  14  -1   62.43    5.27
  -2 -14   1   64.78    6.92
  -2  14   0    8.34    2.88
   2 -14   0    6.74    2.89
   2  14   0   11.07    2.98
  -2 -14   0   10.88    3.06
  -2  14  -1    2.95    2.07
   2 -14   1    5.90    2.73
  -2 -14  -1    6.13    2.23
   2 -14   1    6.67    2.78
   2  14   1    7.21    3.02
   2 -14   2    2.32    1.63
  -2 -14  -2    1.32    1.47
   2 -14   2    0.46    2.65
   2  14   2    0.18    1.83
   2 -14   3   20.76    4.65
  -2 -14  -3   18.19    3.51
   2  14   3   22.78    4.62
   2 -14   3   15.22    4.11
   2 -14   4   81.14    9.44
  -2 -14  -4   91.99    7.62
   2 -14   4  115.62   11.13
   2  14   4  100.11    9.93
   2  14   5    8.65    3.92
   2 -14   5    5.70    3.37
   2 -14   5   12.39    4.30
   2  14   6    0.35    2.39
   2 -14   6    0.71    2.55
   2 -14   6   -3.18    2.83
   2  14   7    1.50    3.47
   2 -14   7   -1.95    2.81
   2 -14   7    1.60    2.38
  -2  15   8   -1.23    3.07
  -2 -15   8   -6.09    4.08
  -2  15   7    1.70    3.18
  -2 -15   7    2.92    2.99
   2 -15  -6    0.28    2.34
  -2  15   6    3.98    3.06
  -2 -15   6    2.04    1.88
   2 -15  -5    9.05    3.29
  -2  15   5    6.09    2.71
  -2 -15   5    9.71    3.33
   2 -15  -4   -0.73    1.94
  -2 -15   4    2.39    2.14
  -2  15   4   -1.27    2.69
  -2  15   3   13.25    3.95
   2 -15  -3   16.67    4.42
  -2 -15   3   17.17    4.22
  -2  15   2    2.04    1.99
  -2 -15   2   -0.03    1.46
   2 -15  -2    0.28    1.96
   2 -15  -1   53.07    7.29
  -2 -15   1   59.58    7.03
   2  15  -1   50.50    4.97
  -2  15   1   56.55    7.60
  -2 -15   0    3.44    2.51
  -2  15   0    0.79    1.79
   2 -15   0    4.43    2.61
   2  15   0    1.57    1.97
  -2  15  -1   58.05    7.63
   2 -15   1   51.90    7.00
  -2 -15  -1   59.50    6.56
   2 -15   1   49.52    7.21
   2  15   1   59.71    6.45
   2 -15   2    0.53    2.16
   2 -15   2   -5.43    3.57
  -2  15  -2   -0.69    2.16
  -2 -15  -2    0.27    1.51
   2  15   2   -0.88    2.01
  -2 -15  -3   13.36    3.57
   2  15   3    9.21    3.34
   2 -15   3    6.70    3.17
   2 -15   3    8.13    2.72
   2 -15   4    1.10    1.92
  -2 -15  -4    1.73    1.78
   2 -15   4    1.51    1.96
   2  15   5    5.47    2.66
   2 -15   5    2.66    2.70
   2  15   6    1.34    3.28
   2 -15   6    0.41    2.97
   2 -15   6    1.59    3.04
  -2  16   8    0.70    3.42
  -2 -16   8   -0.30    2.60
  -2  16   7    3.35    2.58
  -2 -16   7    0.43    2.57
  -2  16   6    5.40    3.94
   2 -16  -6    3.19    2.42
  -2 -16   6    0.95    2.39
   2 -16  -5   -3.73    3.99
  -2  16   5   -2.00    3.12
  -2 -16   5    1.29    1.91
   2 -16  -4   -4.76    3.53
  -2  16   4    2.44    2.26
  -2 -16   4   -1.44    2.01
  -2  16   3    5.40    2.79
   2 -16  -3    5.95    3.05
  -2 -16   3    3.74    2.17
  -2  16   2    5.52    2.67
   2 -16  -2    6.55    2.62
  -2 -16   2    7.54    3.35
   2 -16  -1   14.83    3.90
  -2  16   1   23.01    5.07
  -2 -16   1    9.55    3.24
   2  16  -1   13.65    2.86
  -2  16   0   20.64    5.01
   2 -16   0   21.68    5.21
  -2 -16   0   15.89    3.92
   2  16   0   18.95    3.48
   2 -16   1    3.12    2.06
   2  16   1    5.14    2.62
  -2  16  -1    3.55    2.95
  -2 -16  -1    1.77    1.95
   2 -16   2   48.40    7.47
  -2 -16  -2   49.17    6.26
   2 -16   2   54.89    8.01
  -2  16  -2   46.22    7.04
   2  16   2   60.65    7.14
  -2 -16  -3   16.53    4.01
   2 -16   3   18.91    5.03
   2  16   3   20.10    5.00
   2 -16   3   15.85    4.48
   2 -16   4    6.86    3.13
   2  16   4    9.89    3.86
   2 -16   4    2.99    2.29
   2 -16   5   -3.25    3.05
   2  16   5   -3.02    3.77
   2 -16   5    3.58    2.94
   2  16   6    9.39    4.23
   2 -16   6    9.91    4.40
   2 -16   6    2.03    2.25
  -2  17   7   -4.65    3.16
  -2 -17   7    7.40    4.01
  -2  17   6    2.11    2.55
   2 -17  -6   -0.31    2.92
  -2 -17   6    1.16    2.40
   2 -17  -5   -1.00    2.34
  -2  17   5   -0.74    2.53
  -2 -17   5    6.06    3.83
   2 -17  -4   -0.96    2.92
  -2  17   4   -0.55    1.90
  -2 -17   4    1.70    2.21
  -2  17   3    2.18    2.78
   2 -17  -3    3.75    2.66
  -2 -17   3    0.71    2.47
  -2  17   2   14.04    4.58
   2 -17  -2   10.31    3.37
  -2 -17   2    6.80    3.13
  -2  17   1    1.67    2.88
   2 -17  -1    3.01    2.97
  -2 -17   1    3.66    3.24
   2  17  -1    1.02    1.44
  -2  17   0   16.92    4.30
   2 -17   0   22.14    5.27
  -2 -17   0   16.33    3.95
   2  17   0   22.75    4.21
   2  17   1   69.60    7.67
  -2  17  -1   63.18    8.37
   2 -17   1   70.20    9.29
  -2 -17  -1   65.69    7.79
  -2  17  -2   -1.24    2.61
  -2 -17  -2    1.59    2.41
   2 -17   2    0.80    1.79
   2  17   2    3.11    2.50
   2 -17   3   -1.94    2.46
  -2  17  -3   -0.08    2.08
  -2 -17  -3    0.09    2.26
   2  17   3   -1.58    2.01
   2 -17   3   -4.52    2.99
   2 -17   4    0.48    2.75
   2 -17   4    1.92    3.22
   2  17   4   -1.25    2.34
   2  17   5    0.35    2.66
   2 -17   5    1.15    2.23
   2 -17   5    4.24    4.03
  -2  18   6   -0.22    2.94
   2 -18  -6   -3.39    4.32
  -2 -18   6   -0.11    2.40
  -2  18   5   10.43    4.28
   2 -18  -5    4.50    2.61
  -2 -18   5    6.09    4.00
  -2  18   4   -1.89    2.47
   2 -18  -4    3.26    2.28
  -2 -18   4   -0.76    2.41
   2 -18  -3    3.74    3.60
  -2 -18   3   -0.71    2.13
  -2  18   3   -3.00    2.98
  -2  18   2    0.44    2.69
   2 -18  -2    0.53    2.72
  -2 -18   2    0.42    1.89
  -2  18   1   -1.03    2.02
   2 -18  -1    0.58    2.45
  -2 -18   1   -2.84    2.72
   2 -18   0    2.79    2.37
  -2 -18   0    5.80    2.38
  -2  18   0    7.85    3.22
   2  18   0    4.99    2.33
  -2  18  -1    1.52    2.71
  -2 -18  -1    1.08    1.82
   2  18   1    0.97    2.24
   2 -18   1    3.67    3.17
  -2 -18  -2   -1.94    2.70
   2 -18   2   -1.40    2.22
  -2  18  -2   -0.30    1.86
   2  18   2    2.68    2.10
  -2  18  -3   -0.04    2.74
   2 -18   3   -0.44    2.11
  -2 -18  -3    1.62    2.78
   2 -18   3    1.45    2.59
   2  18   3    4.14    3.17
  -2  18  -4   -3.81    3.72
   2 -18   4    2.73    2.92
   2  18   4    1.77    2.40
   2 -18   4    4.26    2.60
   2 -18   5   -1.24    3.30
   2  18   5   -0.83    2.29
   2 -18   5   -2.37    3.42
  -2  19   6   -1.45    3.48
   2 -19  -6    4.37    3.89
  -2 -19   6    1.68    2.76
  -2  19   5    1.31    2.91
   2 -19  -5    1.96    2.24
  -2 -19   5   -3.25    3.49
  -2  19   4    7.91    4.12
   2 -19  -4    3.08    2.44
  -2 -19   4    2.13    3.18
   2 -19  -3    2.67    2.42
  -2 -19   3   -0.62    2.73
  -2  19   3    0.54    2.37
  -2  19   2   -1.08    2.18
   2 -19  -2    3.30    2.12
  -2 -19   2    0.36    2.14
  -2  19   1    0.14    2.63
   2 -19  -1   -3.23    2.61
  -2 -19   1    1.57    2.18
  -2  19   0   -2.20    2.40
   2 -19   0    0.41    2.16
  -2 -19   0   -3.24    2.57
   2  19   0    1.03    1.86
  -2  19  -1   24.97    6.16
  -2 -19  -1   14.62    4.10
   2  19   1   19.81    4.63
  -2  19  -2   -0.22    2.58
  -2 -19  -2   -1.27    2.59
   2 -19   2   -3.05    2.34
   2  19   2    2.47    2.69
  -2 -19  -3    0.77    2.53
   2 -19   3    0.06    2.72
   2  19   3    1.91    2.17
  -2  19  -3    8.36    3.60
   2 -19   4   -1.28    2.51
  -2  19  -4    0.73    3.21
   2  19   4    3.35    3.74
   2 -19   4    3.33    3.28
  -2  20   5    0.80    2.80
  -2 -20   5   -2.40    2.97
   2 -20  -5    6.66    4.06
   2 -20  -4    4.00    4.42
  -2  20   4   -0.38    2.72
  -2 -20   4    4.57    4.06
   2 -20  -3    1.94    3.09
  -2 -20   3    4.91    3.45
  -2  20   3    0.82    2.78
  -2  20   2   -0.20    2.73
   2 -20  -2    0.77    2.65
  -2 -20   2   -4.05    3.30
  -2  20   1    3.39    2.64
   2 -20  -1    3.81    3.50
  -2 -20   1    4.59    3.03
  -2  20   0    4.02    3.24
   2 -20   0    1.04    2.47
  -2 -20   0    4.05    3.57
   2 -20   1    4.16    3.31
  -2 -20  -1   -3.46    3.42
   2  20   1    1.65    2.48
  -2  20  -1    5.50    3.82
  -2  20  -2    0.80    2.45
  -2 -20  -2   -0.60    2.71
   2 -20   2    5.63    3.49
   2  20   2    1.05    2.33
  -2  20  -3   -0.09    2.36
   2 -20   3   -1.82    2.54
   2  20   3    2.54    2.80
   2 -21  -3    1.35    2.86
  -2  21   3    9.80    3.73
  -2 -21   3    1.61    3.40
  -2  21   2   -1.46    2.69
   2 -21  -2    0.23    2.96
  -2 -21   2    3.71    2.66
  -2  21   1   -1.56    2.87
   2 -21  -1   -2.03    3.41
  -2 -21   1   -0.05    2.64
  -2  21   0   -1.23    3.37
  -2 -21   0   -0.89    2.45
  -2  21  -1   -0.64    2.32
   2 -21   1   -6.14    4.44
  -2 -21  -1   -1.39    3.21
  -3   0  11    1.49    2.82
  -3   0  10    2.05    2.72
  -3   0  10    2.29    2.60
  -3   0   9   -1.34    2.11
  -3   0   9   -0.91    2.03
  -3   0   8   56.13    6.12
  -3   0   8   63.71    8.45
  -3   0   7    1.02    2.52
  -3   0   7   -0.39    1.23
  -3   0   6   67.74    7.69
  -3   0   6   66.91    5.70
  -3   0   5    0.29    1.11
  -3   0   5    0.48    1.16
  -3   0   4   33.36    4.64
  -3   0   4   41.67    4.13
  -3   0   3   -0.83    1.57
  -3   0   3    1.18    1.17
   3   0  -3   -0.53    0.83
   3   0  -2  265.67   11.04
  -3   0   2  277.08   11.10
   3   0  -1    0.94    1.24
   3   0   0   23.65    3.67
   3   0   1   -1.62    1.37
   3   0   2   57.32    6.14
   3   0   3    2.61    1.94
   3   0   4   85.18    8.65
   3   0   5    2.60    2.49
   3   0   6   13.91    4.84
   3   0   7   -1.30    2.86
   3   0   8    9.37    4.37
  -3  -1  11   -3.12    3.05
  -3   1  11   -0.57    2.93
  -3   1  11    1.74    2.72
  -3  -1  10    4.81    3.99
  -3   1  10    6.68    3.19
  -3  -1  10    5.48    2.60
  -3   1  10    5.44    2.70
  -3   1   9    5.20    1.96
  -3  -1   9   -1.93    2.99
  -3   1   9    4.26    2.93
  -3  -1   9    4.53    2.04
  -3  -1   8    2.03    1.24
  -3   1   8    1.66    1.53
  -3  -1   8    0.78    1.89
  -3   1   8    3.23    2.23
  -3  -1   7   31.91    4.23
  -3  -1   7   27.46    5.37
  -3   1   7   36.91    6.35
  -3   1   7   31.94    4.51
  -3   1   6   16.43    3.12
  -3  -1   6    8.78    3.20
  -3   1   6   17.77    4.27
  -3  -1   6   10.92    2.10
  -3   1   5    0.19    1.18
  -3  -1   5    0.81    1.47
  -3   1   5    3.92    1.95
  -3  -1   5    3.49    1.46
  -3   1   4   24.98    3.29
  -3  -1   4   16.66    3.17
  -3   1   4   20.84    3.48
  -3  -1   4   21.59    2.95
  -3  -1   3   15.23    3.11
  -3   1   3   14.74    2.83
   3  -1  -3   10.24    2.33
   3   1  -3   12.27    2.32
  -3  -1   2    3.77    1.67
   3  -1  -2    1.20    1.32
   3   1  -2    4.33    1.47
  -3  -1   1    3.75    1.40
   3  -1  -1    1.99    1.55
   3   1  -1    1.02    1.17
   3   1   0   24.28    3.79
  -3  -1   0   16.82    2.09
   3  -1   0   20.75    3.61
   3  -1   1  241.19   12.30
   3   1   1  237.67   12.01
   3  -1   1  229.12    7.62
  -3  -1  -1  228.78    6.02
   3  -1   2   68.14    6.89
   3   1   2   67.30    6.96
   3  -1   2   65.61    3.82
   3  -1   3   57.97    6.78
   3   1   3   61.83    6.99
   3  -1   3   56.61    3.53
   3  -1   4   -1.40    2.07
   3   1   4    0.24    1.54
   3  -1   5    9.73    3.43
   3   1   5   10.26    3.78
   3  -1   6   -0.04    2.22
   3   1   6    1.78    2.90
   3  -1   7   31.98    6.78
   3   1   7   14.87    4.37
   3  -1   8    2.34    3.40
   3   1   8   -5.55    3.89
  -3  -2  11   -1.86    2.98
  -3   2  11    1.37    3.20
  -3   2  11   -1.76    2.68
  -3  -2  10   -1.57    2.87
  -3   2  10    0.36    2.51
  -3   2  10   -0.48    2.09
  -3   2   9   -3.28    2.81
  -3  -2   9   -1.30    3.03
  -3   2   9   -5.04    4.35
  -3  -2   9    0.70    1.78
  -3  -2   8    6.41    2.21
  -3  -2   8    2.47    2.16
  -3   2   8    4.90    2.09
  -3   2   8    6.53    3.27
  -3  -2   7    0.62    1.14
  -3   2   7    1.81    1.91
  -3   2   7   -1.73    1.87
  -3  -2   6    7.27    3.03
  -3   2   6    2.89    2.14
  -3  -2   6    6.35    1.30
  -3   2   6    6.50    2.33
  -3   2   5   37.96    4.47
  -3  -2   5   44.16    5.70
  -3   2   5   45.21    5.92
  -3  -2   5   38.43    3.74
  -3  -2   4   64.20    6.38
  -3  -2   4   60.01    4.46
  -3   2   4   68.70    5.84
  -3  -2   3    1.49    1.17
   3  -2  -3   -0.77    0.96
   3   2  -3    1.70    0.86
  -3   2   3    0.25    1.03
  -3  -2   2   20.41    2.94
   3  -2  -2   17.50    3.10
   3   2  -2   20.62    2.95
   3  -2  -1  218.56   10.84
   3   2  -1  225.89   10.01
  -3  -2   1  234.04    8.66
   3  -2   0  309.90   13.53
   3   2   0  315.67   12.64
   3  -2   0  303.88   10.37
  -3  -2   0  318.51    8.46
   3   2   1    4.26    1.90
  -3  -2  -1    2.06    0.60
   3  -2   1    2.47    1.11
   3  -2   1    7.03    2.80
   3  -2   2   39.25    5.35
   3   2   2   44.84    5.58
   3  -2   2   41.11    3.52
   3   2   3    3.88    2.21
   3  -2   3    0.34    0.95
   3  -2   4   59.01    7.28
   3   2   4   57.20    7.20
   3  -2   4   50.26    4.04
   3  -2   5   41.91    6.22
   3   2   5   32.33    6.03
   3  -2   6   37.08    6.60
   3   2   6   29.66    6.21
   3  -2   7    0.90    2.02
   3   2   7   -0.86    2.37
   3  -2   8   -1.00    2.35
   3   2   8    6.43    4.06
  -3  -3  11    1.94    2.49
  -3   3  11    4.14    3.00
  -3  -3  10    1.00    3.65
  -3   3  10    8.17    3.69
  -3   3  10   -1.08    2.66
  -3   3   9    7.61    3.25
  -3  -3   9   11.11    4.65
  -3   3   9    3.47    2.18
  -3  -3   8    3.06    2.35
  -3   3   8   -0.15    1.93
  -3   3   8    1.09    2.10
  -3  -3   8    2.01    1.75
  -3  -3   7    7.64    2.78
  -3   3   7    3.62    2.17
  -3   3   7    9.50    2.99
  -3  -3   7    8.07    2.22
  -3  -3   6   52.11    6.99
  -3  -3   6   39.11    3.57
  -3   3   6   43.04    6.48
  -3   3   6   49.22    5.77
  -3  -3   5   30.07    4.54
  -3   3   5   30.74    3.94
  -3  -3   5   30.95    2.92
  -3  -3   4  103.88    5.43
  -3   3   4   97.19    7.36
  -3  -3   4   97.22    7.91
  -3  -3   3    7.64    2.36
  -3   3   3    3.73    1.23
   3  -3  -3    3.24    1.71
   3   3  -3    6.72    1.61
   3  -3  -2  352.92   13.96
   3   3  -2  343.78   11.02
  -3  -3   2  354.21   12.08
   3  -3  -1  180.57   10.29
   3   3  -1  178.72    8.79
   3  -3  -1  177.48    8.93
  -3  -3   1  195.06    7.93
   3   3   0    3.93    1.15
  -3  -3   0    4.67    1.21
   3  -3   0    4.47    1.65
   3  -3   0    1.74    1.12
   3   3   1   26.76    3.96
   3  -3   1   25.07    3.06
   3  -3   1   25.96    4.28
   3   3   2   15.13    3.21
   3  -3   2   15.03    2.50
   3  -3   2   12.05    3.34
   3  -3   3   23.67    4.59
   3   3   3   26.73    4.49
   3  -3   3   25.17    2.99
   3  -3   4  316.68   16.93
   3   3   4  314.27   16.82
   3  -3   4  308.46   10.84
   3  -3   5   74.51    8.82
   3   3   5   67.91    8.64
   3  -3   5   57.49    5.12
   3  -3   6   28.21    6.56
   3   3   6   25.62    5.82
   3  -3   7    2.55    3.16
   3   3   7    3.15    3.78
   3  -3   8    1.17    2.71
   3   3   8   -2.45    3.24
  -3  -4  11    4.46    3.52
  -3   4  11    8.28    5.04
  -3   4  11    3.62    3.50
  -3   4  10   23.24    5.27
  -3  -4  10   27.13    6.55
  -3   4  10   26.51    6.59
  -3   4   9   10.83    3.20
  -3  -4   9    3.44    2.64
  -3   4   9    3.70    3.49
  -3  -4   8   -2.68    2.69
  -3   4   8    0.73    2.00
  -3   4   8    1.50    2.12
  -3  -4   7   -1.31    2.19
  -3   4   7    4.34    2.94
  -3   4   7    5.97    3.12
  -3  -4   6   16.70    2.23
  -3  -4   6   19.09    3.97
  -3   4   6   22.59    4.12
  -3  -4   5   11.35    2.84
  -3   4   5   12.58    2.73
  -3  -4   5   11.82    1.59
  -3  -4   4    0.69    1.43
  -3  -4   4    4.21    1.12
  -3   4   4    4.08    1.64
   3   4  -3   82.19    4.80
  -3   4   3   89.77    7.17
  -3  -4   3   83.55    6.73
   3  -4  -2   64.56    6.41
   3   4  -2   60.28    4.52
  -3  -4   2   63.33    5.20
   3   4  -1   43.48    4.27
  -3  -4   1   44.47    3.77
   3  -4  -1   43.30    4.60
   3  -4  -1   47.44    5.41
  -3  -4   0   -1.12    1.06
   3   4   0   -1.12    0.90
   3  -4   0   -0.43    1.37
   3  -4   0    0.25    1.09
   3   4   1   10.40    2.64
   3  -4   1    9.68    2.09
   3  -4   1   14.14    3.38
   3  -4   2   80.76    7.90
   3   4   2   72.22    7.17
   3  -4   2   67.69    5.31
   3   4   3   30.57    5.21
   3  -4   3   28.70    3.53
   3  -4   3   29.42    5.41
   3  -4   4    1.39    2.08
   3   4   4    5.36    3.06
   3  -4   4    2.84    1.48
   3  -4   5   19.44    4.76
   3   4   5   23.65    5.40
   3  -4   5   18.70    3.11
   3  -4   6   45.93    7.36
   3   4   6   40.17    7.31
   3  -4   7   16.17    5.28
   3   4   7   10.46    3.79
   3  -4   8   -4.24    3.78
   3   4   8   -0.35    3.56
  -3  -5  11    3.31    3.03
  -3   5  11   -1.77    2.46
  -3   5  11   -0.33    2.94
  -3   5  10   -0.34    1.96
  -3  -5  10    4.07    2.51
  -3   5  10    5.17    3.45
  -3  -5   9   15.96    5.53
  -3   5   9   11.55    3.89
  -3   5   9   10.51    4.31
  -3  -5   8   26.39    6.09
  -3   5   8   21.24    5.58
  -3   5   8   21.23    4.53
  -3  -5   7   15.22    4.33
  -3   5   7   13.93    4.42
  -3   5   7   15.41    3.74
  -3  -5   6    0.37    1.50
  -3   5   6   -2.50    1.97
  -3  -5   5    6.34    2.33
  -3   5   5   -1.08    1.83
  -3  -5   4   17.77    1.70
  -3  -5   4   14.18    2.89
  -3   5   4   17.56    3.67
  -3  -5   3   54.05    5.43
   3   5  -3   58.87    3.81
  -3   5   3   60.09    5.99
  -3  -5   2    6.85    1.96
   3  -5  -2   10.65    2.59
   3  -5  -2    7.18    2.37
   3   5  -2    7.57    1.84
   3   5  -1   22.96    3.05
  -3  -5   1   21.80    2.87
   3  -5  -1   22.00    3.65
   3  -5  -1   23.65    3.95
   3  -5   0  263.22   13.35
   3   5   0  257.47   11.29
  -3  -5   0  244.86    7.57
   3  -5   0  265.17   11.31
   3  -5   1   81.76    7.86
   3   5   1   89.54    7.37
   3  -5   1   96.62    6.73
   3   5   2   24.71    4.35
   3  -5   2   27.31    3.64
   3  -5   2   28.10    4.84
   3   5   3    4.43    2.50
   3  -5   3    1.66    1.13
   3  -5   3   -0.78    1.92
   3   5   4    6.02    1.99
   3  -5   4   10.89    2.98
   3  -5   4    9.72    3.28
   3  -5   5    0.12    2.68
   3   5   5    5.12    2.98
   3  -5   5    0.65    1.37
   3  -5   6   38.92    7.02
   3   5   6   39.34    6.98
   3  -5   6   46.39    5.67
   3  -5   7   13.77    4.78
   3   5   7   10.11    4.05
   3  -5   8    1.46    2.88
   3   5   8    2.56    2.47
  -3   6  10    0.14    2.40
  -3  -6  10   -0.99    2.35
  -3   6  10    1.30    3.23
  -3  -6   9   -0.69    2.35
  -3   6   9    5.17    3.11
  -3   6   9    3.60    3.24
  -3  -6   8    6.23    3.19
  -3   6   8    2.10    2.02
  -3   6   8    0.84    1.85
  -3  -6   7    1.57    2.09
  -3   6   7    1.87    1.47
  -3  -6   6   14.63    4.09
  -3   6   6   10.04    3.05
  -3  -6   5    5.88    2.16
  -3   6   5    5.66    2.09
  -3  -6   4   49.58    5.99
  -3   6   4   64.90    6.71
  -3  -6   3   19.51    3.41
   3  -6  -3   14.19    3.34
   3   6  -3   13.60    1.70
  -3   6   3   15.00    3.29
  -3   6   2   48.08    5.80
   3   6  -2   52.38    4.03
  -3  -6   2   58.23    5.30
   3  -6  -2   55.26    6.02
   3  -6  -2   61.13    6.46
  -3  -6   1    7.31    1.68
   3   6  -1    7.79    1.92
   3  -6  -1    4.90    2.04
   3  -6  -1    7.02    1.96
   3   6   0   -1.22    0.96
   3  -6   0   -0.32    1.43
   3  -6   0    0.25    1.53
  -3  -6   0    0.57    1.01
   3   6   1   69.94    6.25
   3  -6   1   69.98    6.13
   3  -6   1   57.63    6.70
   3   6   2   20.20    4.06
   3  -6   2   15.33    3.01
   3  -6   2   19.25    4.31
   3   6   3    8.60    2.74
   3  -6   3    6.99    2.18
   3  -6   3    8.18    3.14
   3  -6   4  229.86   15.07
   3   6   4  218.26   14.09
   3  -6   4  220.84   11.21
   3   6   5    2.01    2.05
   3  -6   5   -0.68    1.47
   3  -6   5    5.41    2.86
   3  -6   6   43.52    7.53
   3   6   6   25.25    5.82
   3  -6   6   35.82    5.22
   3  -6   7   12.20    4.59
   3   6   7   20.16    5.38
   3  -6   8   -2.89    3.90
   3   6   8    2.24    2.85
  -3  -7  10    6.52    3.89
  -3   7  10   11.33    4.70
  -3   7  10   13.24    5.28
  -3  -7   9   13.28    5.13
  -3   7   9   12.99    4.12
  -3   7   9    7.11    3.57
  -3  -7   8    0.05    2.38
  -3   7   8    2.89    2.45
  -3  -7   7   16.35    4.29
  -3   7   7   17.24    4.14
  -3  -7   6   -0.07    1.89
  -3   7   6   -0.32    1.29
  -3  -7   5   -0.44    1.49
  -3   7   5   -1.78    1.47
  -3  -7   4    8.16    2.67
  -3   7   4   18.73    3.49
  -3  -7   3    9.92    2.56
   3  -7  -3   15.57    3.77
  -3   7   3   11.86    2.52
  -3  -7   2   18.73    3.10
   3  -7  -2    8.46    3.05
   3  -7  -2   25.26    4.20
  -3   7   2   18.44    3.66
   3   7  -2   19.81    2.53
  -3  -7   1   -0.02    1.12
   3   7  -1   -0.92    1.17
   3  -7  -1    1.43    1.79
   3  -7  -1   -0.03    1.08
   3  -7   0   98.95    8.81
   3   7   0   97.40    6.93
   3  -7   0  107.07    7.91
  -3  -7   0   96.36    5.42
   3   7   1    6.40    1.94
   3  -7   1    9.86    2.96
   3  -7   1    4.19    2.11
   3   7   2   21.85    4.01
   3  -7   2   18.80    3.30
   3  -7   2   17.34    4.07
   3   7   3    1.46    2.37
   3  -7   3    3.64    1.95
   3  -7   3   -0.68    2.45
   3   7   4    1.86    1.56
   3  -7   4    0.50    1.40
   3  -7   4   -0.75    2.26
   3  -7   5   -1.34    1.41
   3   7   5   -0.79    2.38
   3  -7   5    0.04    2.49
   3   7   6   10.88    3.67
   3  -7   6   18.85    4.48
   3  -7   6   17.02    5.13
   3   7   7    2.18    3.44
   3  -7   7    4.02    4.23
   3  -7   8    3.38    2.80
   3   7   8    5.37    3.80
  -3  -8  10   -8.51    5.04
  -3   8  10   -0.84    2.97
  -3   8  10   -2.25    3.45
  -3  -8   9   15.34    5.47
  -3   8   9    8.95    3.81
  -3   8   9   12.81    4.56
  -3  -8   8   -0.09    2.58
  -3   8   8    8.51    3.27
  -3  -8   7    2.83    2.23
  -3   8   7    4.54    2.33
  -3  -8   6   38.53    6.28
  -3   8   6   38.13    6.10
  -3  -8   5    5.92    2.88
  -3   8   5    4.65    2.34
  -3  -8   4   21.38    4.02
  -3   8   4   20.46    3.96
  -3  -8   3    6.01    1.90
  -3   8   3   14.52    3.52
   3  -8  -3    9.82    3.23
   3   8  -2   10.37    1.83
  -3  -8   2   15.58    3.02
   3  -8  -2   13.48    3.56
   3  -8  -2   14.00    3.55
  -3   8   2   12.55    3.39
   3   8  -1   -0.45    0.92
   3  -8  -1   -2.45    2.22
   3  -8  -1    0.45    1.46
  -3  -8   1   -2.43    1.61
   3  -8   0  121.14    9.89
   3   8   0  113.14    7.62
   3  -8   0  142.95    9.53
  -3  -8   0  129.55    6.64
   3   8   1    2.54    1.52
   3  -8   1   -0.15    1.53
   3  -8   1    4.60    2.82
  -3  -8  -1    1.78    0.98
   3   8   2    1.64    1.52
   3  -8   2    1.30    1.37
   3  -8   2    2.26    2.36
   3   8   3   32.36    5.45
   3  -8   3   37.65    5.11
   3  -8   3   38.80    5.94
   3   8   4   -0.30    1.96
   3  -8   4   -0.28    1.68
   3  -8   4    0.24    2.48
   3   8   5   19.45    5.15
   3  -8   5   15.17    3.49
   3  -8   5   18.59    4.90
   3   8   6   12.89    4.57
   3  -8   6    9.75    3.49
   3  -8   6   11.52    4.20
   3   8   7    9.29    4.04
   3  -8   7    9.38    3.57
   3  -8   7   12.68    4.98
  -3  -9  10    0.93    3.42
  -3   9  10    2.34    2.49
  -3   9  10   -2.83    4.04
  -3  -9   9   -2.67    2.98
  -3   9   9    3.45    2.67
  -3   9   9   -3.02    2.68
  -3  -9   8   -2.30    1.93
  -3   9   8    0.43    2.30
  -3  -9   7   31.48    6.31
  -3   9   7   26.73    5.60
  -3   9   6  106.63   10.18
  -3  -9   6  102.68   10.01
  -3  -9   5   66.86    7.96
  -3   9   5   58.64    7.48
  -3  -9   4   17.45    3.49
   3  -9  -4   22.51    4.62
  -3   9   4   20.74    4.38
  -3  -9   3   48.19    5.71
  -3   9   3   53.03    6.62
   3  -9  -3   59.99    7.15
  -3  -9   2    8.88    2.48
   3   9  -2    3.21    1.09
  -3   9   2    7.85    2.98
   3  -9  -2    4.85    2.64
   3  -9  -2    5.38    1.94
   3   9  -1    1.48    0.95
   3  -9  -1    2.17    2.36
  -3  -9   1    1.99    1.03
   3   9   0   61.89    5.68
  -3  -9   0   59.23    4.81
   3  -9   0   63.08    7.30
   3  -9   0   60.82    6.82
   3   9   1   30.91    4.48
   3  -9   1   28.20    4.67
   3  -9   1   28.93    5.19
  -3  -9  -1   25.59    2.73
   3   9   2   31.88    4.85
   3  -9   2   31.07    4.84
   3  -9   2   26.09    5.16
   3   9   3    9.63    3.09
   3  -9   3    2.54    2.42
   3  -9   3    6.64    2.56
   3   9   4   -4.07    3.04
   3  -9   4    0.58    2.18
   3  -9   4    0.49    2.47
   3   9   5    1.13    2.29
   3  -9   5    3.11    1.59
   3  -9   5    0.09    1.78
   3   9   6   30.28    6.54
   3  -9   6   32.76    5.68
   3  -9   6   37.57    7.52
   3   9   7    1.32    3.00
   3  -9   7    0.88    1.99
   3  -9   7    0.86    3.01
  -3 -10  10    2.75    2.59
  -3  10  10   -1.09    3.46
  -3  10  10    1.07    3.07
  -3 -10   9    3.78    3.90
  -3  10   9    2.18    2.44
  -3 -10   8   -0.68    3.14
  -3  10   8    4.13    2.74
  -3 -10   7    1.09    1.80
  -3  10   7    1.55    1.85
  -3 -10   6   53.76    7.63
  -3  10   6   53.90    7.22
  -3 -10   5    3.63    2.53
  -3  10   5   -4.35    3.41
  -3 -10   4   42.47    5.97
  -3  10   4   44.89    6.25
   3 -10  -4   48.36    6.57
  -3 -10   3   40.53    5.56
  -3  10   3   31.38    5.51
   3 -10  -3   35.44    5.48
  -3  10   2   -1.08    2.59
   3  10  -2    0.30    0.87
   3 -10  -2    3.50    1.93
  -3 -10   2   -0.31    1.42
  -3  10   1   17.01    3.71
   3  10  -1   13.50    2.33
   3 -10  -1    8.34    3.49
   3 -10  -1   11.86    3.32
  -3 -10   1   13.15    2.82
   3  10   0    4.45    1.97
   3 -10   0    0.38    1.55
   3 -10   0    4.43    2.54
  -3 -10   0   -0.08    1.36
   3 -10   1   56.47    6.46
   3  10   1   51.96    5.77
   3 -10   1   47.51    6.61
  -3 -10  -1   47.14    4.22
   3  10   2   73.14    7.53
   3 -10   2   71.02    8.40
   3 -10   2   70.99    7.38
   3  10   3    7.90    2.75
   3 -10   3   11.61    3.48
   3 -10   3   16.73    4.20
   3  10   4   -2.02    2.91
   3 -10   4    0.63    1.85
   3 -10   4   -2.66    3.08
   3  10   5    1.11    2.43
   3 -10   5    2.74    1.86
   3 -10   5    5.36    3.16
   3  10   6    7.97    3.91
   3 -10   6   11.06    3.83
   3 -10   6   12.38    4.59
   3  10   7    6.75    3.99
   3 -10   7   10.30    4.13
   3 -10   7    6.06    4.36
  -3 -11   9    6.47    4.00
  -3  11   9   -2.34    3.58
  -3 -11   8    9.33    3.92
  -3  11   8   12.61    4.50
  -3 -11   7    2.82    2.63
  -3  11   7    6.98    3.31
  -3 -11   6    5.27    3.16
  -3  11   6    1.23    2.19
  -3 -11   5   -1.43    1.80
  -3  11   5    0.04    1.43
  -3 -11   4   40.36    6.21
  -3  11   4   54.66    7.62
   3 -11  -4   46.76    6.90
  -3  11   3   54.70    7.18
   3 -11  -3   58.93    7.50
  -3 -11   3   51.04    6.21
   3 -11  -2   14.33    3.87
  -3  11   2   10.45    2.97
  -3 -11   2   12.85    3.17
  -3  11   1   17.85    4.34
   3  11  -1   19.93    3.06
   3 -11  -1   20.27    4.62
   3 -11  -1   21.81    4.68
  -3 -11   1   18.12    3.36
   3  11   0    8.62    2.16
   3 -11   0   11.58    3.24
   3 -11   0   12.10    3.89
  -3 -11   0   13.09    2.69
   3  11   1    0.53    1.23
   3 -11   1   -0.82    2.46
  -3 -11  -1    1.01    1.00
   3 -11   1    2.24    1.37
   3  11   2   83.88    8.18
   3 -11   2   74.11    8.87
   3 -11   2   79.41    8.11
   3  11   3    5.29    2.33
   3 -11   3    3.96    2.62
   3 -11   3    3.96    2.09
   3  11   4    2.19    2.72
   3 -11   4    9.34    3.06
   3 -11   4    6.38    2.54
   3  11   5    2.73    2.95
   3 -11   5   -1.28    2.29
   3 -11   5    2.90    2.70
   3  11   6   -1.69    2.84
   3 -11   6    2.51    2.58
   3 -11   6    0.36    2.17
   3  11   7   -5.70    4.02
   3 -11   7    2.12    2.34
   3 -11   7   -1.55    2.68
  -3 -12   9    5.04    3.66
  -3  12   9    9.40    4.29
  -3 -12   8   26.25    6.56
  -3  12   8   33.97    7.79
  -3 -12   7   10.78    4.21
  -3  12   7   19.37    5.26
  -3 -12   6   -2.10    3.15
  -3  12   6    0.09    2.40
  -3 -12   5    2.90    2.12
  -3  12   5   -3.05    3.16
   3 -12  -5   -0.13    1.70
  -3  12   4   17.79    3.73
   3 -12  -4   21.59    4.99
  -3 -12   4   13.57    3.94
   3 -12  -3   14.59    3.85
  -3  12   3   18.16    4.33
  -3 -12   3   17.29    3.59
  -3  12   2    5.62    2.61
   3 -12  -2    5.07    2.31
  -3 -12   2    1.16    1.40
   3  12  -1   79.92    6.04
   3 -12  -1   92.29    9.14
  -3 -12   1   83.83    7.39
  -3  12   1   92.92    9.66
   3 -12  -1   76.90    8.68
   3  12   0   15.05    3.31
   3 -12   0    9.05    2.82
   3 -12   0   17.14    4.17
  -3 -12   0   14.39    2.96
   3  12   1    0.42    1.77
   3 -12   1   -2.23    2.27
   3 -12   1   -3.09    2.71
  -3 -12  -1   -0.43    1.21
   3  12   2   26.91    4.76
   3 -12   2   23.56    5.00
   3 -12   2   25.97    4.88
   3  12   3   57.81    7.30
   3 -12   3   62.09    8.21
   3 -12   3   65.08    8.01
   3  12   4   -1.44    2.73
   3 -12   4    6.00    3.38
   3 -12   4    0.86    2.47
   3  12   5    5.87    2.72
   3 -12   5    7.24    2.93
   3 -12   5    8.12    3.73
   3  12   6    7.25    3.56
   3 -12   6    7.18    3.83
   3 -12   6    2.50    2.95
  -3 -13   9    6.92    4.90
  -3  13   9   11.33    4.66
  -3 -13   8   33.28    7.17
  -3  13   8   38.04    7.41
  -3 -13   7    0.75    2.80
  -3  13   7    7.11    3.99
  -3 -13   6    2.38    1.90
  -3  13   6   -7.01    3.26
  -3  13   5   -2.19    2.57
   3 -13  -5   -2.00    3.25
  -3 -13   5   -2.43    2.79
   3 -13  -4    1.62    2.58
  -3 -13   4    0.04    2.19
   3 -13  -3   43.39    6.81
  -3  13   3   45.90    7.12
  -3 -13   3   40.13    5.99
  -3  13   2   70.43    8.65
   3 -13  -2   71.59    8.57
  -3 -13   2   52.18    6.51
  -3  13   1    8.18    3.04
   3  13  -1   12.75    2.44
   3 -13  -1    7.40    3.03
  -3 -13   1   11.43    3.06
   3  13   0   19.58    3.65
   3 -13   0   23.48    4.71
   3 -13   0   20.47    4.62
  -3 -13   0   21.56    3.87
  -3  13   0   26.17    5.54
   3  13   1   21.60    4.09
   3 -13   1   13.50    4.08
   3 -13   1   18.08    4.42
  -3 -13  -1   17.61    3.26
   3  13   2   21.04    4.39
   3 -13   2   25.51    5.35
   3 -13   2   21.90    5.10
   3  13   3   13.29    3.55
   3 -13   3   15.93    5.28
   3 -13   3   19.18    4.47
   3  13   4    1.35    2.28
   3 -13   4    6.54    3.91
   3 -13   4    3.39    2.94
   3  13   5   13.04    4.65
   3 -13   5    7.96    3.88
   3 -13   5   13.91    4.30
   3  13   6    4.84    2.50
   3 -13   6    2.06    3.24
   3 -13   6    4.05    3.13
  -3 -14   8    2.89    3.07
  -3  14   8    4.70    4.09
  -3  14   7    0.88    2.43
  -3 -14   7   -3.15    3.23
  -3  14   6   -2.11    1.91
  -3 -14   6   -0.28    3.31
  -3  14   5    0.91    2.74
   3 -14  -5    3.90    2.76
  -3 -14   5   -2.65    2.49
  -3  14   4   -0.17    2.26
   3 -14  -4   -0.90    2.38
  -3 -14   4   -0.77    1.87
   3 -14  -3    1.86    2.14
  -3  14   3   -3.40    3.60
  -3 -14   3    2.81    2.28
  -3  14   2    6.06    3.17
   3 -14  -2   12.18    3.93
  -3 -14   2    9.99    3.37
   3  14  -1   35.07    4.22
   3 -14  -1   35.66    6.27
  -3  14   1   38.81    6.55
  -3 -14   1   38.74    5.36
   3  14   0    6.04    2.29
   3 -14   0    3.64    2.42
   3 -14   0    1.29    2.18
  -3 -14   0    4.16    2.06
  -3  14   0    3.11    1.94
   3  14   1   14.78    3.55
   3 -14   1    7.63    3.98
   3 -14   1   16.58    4.17
  -3 -14  -1   14.57    3.11
   3  14   2   -1.93    2.69
   3 -14   2    3.24    3.18
   3 -14   2   -4.22    2.81
   3  14   3   -0.38    2.11
   3 -14   3    3.74    2.73
   3 -14   3    1.32    2.46
   3  14   4   32.73    6.13
   3 -14   4   36.91    7.06
   3 -14   4   32.83    6.41
   3  14   5    4.98    3.09
   3 -14   5   11.65    4.94
   3 -14   5    7.33    3.62
   3  14   6    1.99    2.51
   3 -14   6    6.17    3.92
   3 -14   6    2.30    2.46
  -3  15   8    9.62    4.88
  -3 -15   8    3.36    4.04
  -3  15   7   -4.60    3.39
  -3 -15   7    5.50    3.46
  -3  15   6   -0.35    2.75
  -3 -15   6    1.86    3.13
   3 -15  -5    4.81    2.47
  -3 -15   5   -1.56    2.51
  -3  15   5    4.49    3.71
  -3  15   4   -2.65    2.48
   3 -15  -4    1.81    2.00
  -3 -15   4    4.78    3.46
  -3  15   3   -1.11    2.05
   3 -15  -3    1.24    1.98
  -3 -15   3    0.29    2.06
  -3  15   2    2.96    2.32
   3 -15  -2   -1.06    2.13
  -3 -15   2    1.81    2.54
  -3  15   1   25.94    5.34
   3 -15  -1   29.68    5.79
  -3 -15   1   26.03    4.71
  -3  15   0   -2.82    3.04
   3  15   0   -0.32    1.36
   3 -15   0    0.97    2.14
   3 -15   0   -3.72    3.31
  -3 -15   0    1.53    1.91
  -3  15  -1   31.01    6.40
   3  15   1   24.03    4.41
   3 -15   1   25.99    5.50
   3 -15   1   26.16    5.52
  -3 -15  -1   29.27    4.62
   3  15   2    0.14    2.52
   3 -15   2   -2.87    2.78
   3 -15   2    2.57    2.14
   3  15   3   -2.19    2.54
   3 -15   3   -5.71    3.98
   3 -15   3    2.84    3.16
   3  15   4    5.70    3.29
   3 -15   4    7.15    3.86
   3 -15   4    9.10    4.24
   3  15   5    6.47    3.66
   3 -15   5    9.13    4.82
   3 -15   5    3.07    2.56
  -3  16   7    4.14    3.83
  -3 -16   7   -4.20    4.04
  -3  16   6    7.25    4.49
  -3 -16   6   -4.35    3.03
   3 -16  -5   -3.13    3.65
  -3 -16   5   -3.78    2.68
  -3  16   5   -1.76    2.22
  -3  16   4    2.50    2.48
   3 -16  -4   -3.58    3.62
  -3 -16   4    3.43    2.02
  -3  16   3   16.68    5.25
   3 -16  -3   19.13    5.34
  -3 -16   3   12.73    4.06
   3 -16  -2   -0.71    2.68
  -3 -16   2    5.72    1.98
  -3  16   2    3.36    3.15
  -3  16   1    4.25    2.51
   3 -16  -1    7.81    3.43
  -3 -16   1    1.52    2.06
   3  16   0   -1.60    2.06
   3 -16   0    2.82    3.62
  -3 -16   0   -0.06    1.96
  -3  16   0   -1.57    2.96
   3  16   1   16.64    4.20
   3 -16   1    8.66    3.93
   3 -16   1   14.24    4.17
  -3 -16  -1   13.47    3.51
  -3  16  -1    7.37    2.35
   3  16   2   22.74    5.01
   3 -16   2   24.09    5.31
  -3  16  -2   21.42    5.57
   3 -16   2   27.19    6.00
   3  16   3    5.91    3.36
   3 -16   3    2.30    2.66
   3 -16   3    0.98    2.25
   3  16   4    0.47    2.54
   3 -16   4   -2.19    2.27
   3 -16   4    4.80    3.55
   3 -17  -6    4.56    3.88
  -3  17   6    1.40    2.44
  -3 -17   6    3.21    3.08
   3 -17  -5    6.93    3.51
  -3 -17   5   -2.17    3.34
  -3  17   5    5.09    3.13
  -3  17   4    2.44    3.29
   3 -17  -4    1.54    2.55
  -3 -17   4   -4.84    2.83
  -3  17   3   -0.49    2.38
   3 -17  -3    0.67    2.79
  -3 -17   3    0.92    2.51
   3 -17  -2   11.67    5.14
  -3  17   2   12.03    4.54
  -3 -17   2    8.52    3.08
  -3  17   1    1.24    3.37
   3 -17  -1    0.25    2.18
  -3 -17   1    2.74    2.94
  -3  17   0    2.60    2.63
   3 -17   0    1.82    2.52
  -3 -17   0    2.31    1.93
  -3  17  -1   27.90    6.32
   3  17   1   27.20    5.23
   3 -17   1   34.51    7.22
  -3 -17  -1   30.22    5.28
  -3  17  -2    4.23    2.67
   3  17   2    5.45    2.94
   3 -17   2    4.90    3.29
   3 -17   2    6.37    3.09
   3  17   3    8.37    3.92
   3 -17   3    8.81    4.49
   3 -17   3    9.40    4.81
   3 -17   4    1.03    2.68
   3  17   4    2.28    3.27
   3 -17   4    1.02    3.15
   3 -18  -5   13.14    4.22
  -3  18   5    7.59    4.30
  -3 -18   5   11.00    4.84
  -3  18   4    0.27    2.34
   3 -18  -4    0.73    2.24
  -3 -18   4    2.10    3.24
  -3  18   3   -0.21    2.26
   3 -18  -3    2.51    2.90
  -3 -18   3    4.09    3.21
  -3  18   2    2.03    2.59
   3 -18  -2    1.33    2.46
  -3 -18   2    1.16    2.09
   3 -18  -1    0.16    2.01
  -3 -18   1    8.79    3.91
  -3  18   1    2.76    3.21
  -3  18   0   -0.10    2.60
   3 -18   0   -0.89    2.84
  -3 -18   0    0.18    2.14
   3  18   1    0.61    2.21
   3 -18   1   -1.53    2.75
  -3  18  -1    2.74    2.80
   3 -18   2    0.42    3.05
   3  18   2   -2.74    2.30
  -3  18  -2   -2.12    3.22
   3 -18   2    0.70    3.35
  -3  18  -3   -2.66    2.74
   3  18   3    0.80    2.40
   3 -18   3    1.72    2.88
   3 -18   3    1.88    3.11
  -3  19   4    2.25    3.34
   3 -19  -4    9.97    4.29
  -3 -19   4    1.01    2.72
  -3  19   3    5.04    2.39
   3 -19  -3    1.27    2.40
  -3 -19   3    2.93    2.23
  -3  19   2   -1.16    2.36
   3 -19  -2    0.06    2.76
  -3 -19   2    5.01    3.57
   3 -19  -1   11.74    5.36
  -3  19   1   11.47    4.95
  -3 -19   1    5.08    3.32
  -3  19   0    3.04    3.58
   3 -19   0    5.80    4.85
  -3 -19   0    4.65    3.62
  -3  19  -1    3.35    3.55
   3 -19   1    2.20    3.58
  -3  19  -2    2.12    3.06
   3  19   2    1.50    2.11
   3 -19   2    6.64    4.11
  -3  20   3   -1.60    2.90
   3 -20  -3   -2.74    2.61
  -3 -20   3    0.60    2.67
   3 -20  -2   -3.16    3.96
  -3  20   2    9.10    4.41
  -3 -20   2    6.50    3.37
  -3  20   1   13.14    4.76
   3 -20  -1    6.76    4.28
  -3 -20   1    3.86    2.45
   3 -20   0    8.07    4.44
  -3 -20   0   10.65    4.22
  -3  20   0    4.62    2.73
  -4   0  10   -3.27    3.24
  -4   0   9    1.27    2.00
  -4   0   9   -4.27    3.39
  -4   0   8   31.29    6.66
  -4   0   8   33.62    4.90
  -4   0   7    1.69    2.02
  -4   0   7   -0.29    1.35
  -4   0   6   11.72    2.78
  -4   0   6    4.76    1.53
  -4   0   5   -1.84    1.95
  -4   0   5   -0.17    1.13
  -4   0   4  117.99    8.06
  -4   0   4  122.34    9.70
  -4   0   3   -1.31    1.63
   4   0  -3   -0.87    1.97
  -4   0   2   46.27    5.03
   4   0  -2   38.16    5.18
  -4   0   1    0.02    0.89
   4   0  -1   -0.11    1.50
  -4   0   0   52.06    4.52
   4   0   0   52.63    6.42
   4   0   1   -1.37    1.97
   4   0   2  322.66   17.01
   4   0   3   -3.80    2.81
   4   0   4    4.44    3.04
   4   0   5   -2.68    2.85
   4   0   6    1.57    2.32
   4   0   7    2.04    3.16
  -4  -1  10    4.12    2.90
  -4   1  10   -1.75    3.45
  -4   1   9    2.96    2.47
  -4  -1   9    0.36    2.40
  -4   1   9    0.05    2.82
  -4  -1   8    4.84    2.79
  -4  -1   8    3.57    2.28
  -4   1   8   -0.28    2.41
  -4   1   8    1.95    1.63
  -4  -1   7    1.97    1.81
  -4   1   7    1.41    2.08
  -4  -1   7    3.04    1.52
  -4   1   7    2.57    1.81
  -4   1   6   18.91    3.15
  -4  -1   6   15.87    4.31
  -4   1   6   12.17    3.93
  -4  -1   6   24.47    3.73
  -4  -1   5   16.45    4.18
  -4   1   5    7.43    2.64
  -4  -1   5   18.20    3.15
  -4   1   5   12.00    2.66
  -4   1   4    1.34    1.85
  -4  -1   4   -0.16    1.53
  -4  -1   4   -0.70    1.79
  -4   1   4   -2.68    2.46
  -4  -1   3    3.35    1.88
  -4   1   3    1.36    1.19
   4  -1  -3    5.76    2.16
   4   1  -3    4.30    1.79
  -4  -1   2    0.65    1.32
   4  -1  -2    1.25    1.73
   4   1  -2    0.73    1.20
  -4  -1   1    7.52    1.89
   4  -1  -1    7.19    2.56
   4   1  -1    9.22    2.75
  -4  -1   0    3.59    1.37
   4  -1   0    3.08    2.13
   4   1   0    2.82    2.21
   4   1   1    1.08    1.73
   4  -1   1    3.77    2.14
   4   1   2   -0.77    1.62
   4  -1   2    1.82    2.10
   4  -1   3    7.95    3.54
   4   1   3    6.00    2.75
   4  -1   4   13.64    4.56
   4   1   4   14.73    4.52
   4  -1   5    2.21    2.71
   4   1   5   -0.44    2.78
   4  -1   6    0.11    3.08
   4   1   6    0.38    2.57
   4  -1   7    0.72    2.89
   4   1   7    0.72    2.69
  -4   2  10    0.29    2.33
  -4  -2  10   -4.09    3.53
  -4   2  10   -1.88    3.85
  -4  -2   9    0.51    2.66
  -4   2   9    5.10    2.75
  -4   2   9   -2.64    3.53
  -4  -2   8    0.09    2.44
  -4   2   8    4.84    3.73
  -4   2   8    0.94    1.79
  -4  -2   7   17.79    4.99
  -4   2   7   19.23    4.48
  -4  -2   7   12.07    2.45
  -4   2   7   17.18    3.55
  -4   2   6    2.95    1.33
  -4  -2   6    4.63    2.79
  -4   2   6    7.08    2.40
  -4  -2   6    4.71    1.64
  -4  -2   5    3.64    2.01
  -4   2   5   -2.32    2.51
  -4  -2   5    2.80    1.42
  -4   2   5    1.13    1.33
  -4  -2   4   39.65    5.46
  -4  -2   4   39.68    4.49
  -4   2   4   44.50    5.88
   4   2  -4   39.28    4.58
  -4   2   4   31.20    4.46
  -4  -2   3   29.71    4.34
   4   2  -3   26.22    4.06
   4  -2  -3   30.36    4.67
  -4  -2   2   34.17    4.31
   4  -2  -2   40.82    5.57
   4   2  -2   36.69    4.59
   4  -2  -1  106.56    9.15
   4   2  -1  106.65    8.41
  -4  -2   1   93.55    6.28
  -4  -2   0    0.92    0.78
   4  -2   0   -0.72    1.85
   4   2   0    2.69    1.52
   4   2   1    5.14    2.76
   4  -2   1    4.74    2.64
   4  -2   2  181.28   13.14
   4   2   2  176.63   12.47
   4  -2   3   11.41    4.29
   4   2   3    6.08    2.95
   4  -2   4   44.74    7.43
   4   2   4   46.76    7.36
   4  -2   5   43.04    7.59
   4   2   5   41.36    7.69
   4  -2   6    5.07    2.49
   4   2   6    6.12    3.28
   4  -2   7    2.59    3.86
   4   2   7   -7.64    5.46
  -4   3  10    9.72    3.45
  -4  -3  10    6.81    3.85
  -4   3  10    0.58    3.96
  -4  -3   9    4.69    4.17
  -4   3   9    8.08    3.64
  -4   3   9    8.95    3.68
  -4  -3   8   12.28    4.30
  -4   3   8   11.13    3.89
  -4   3   8   11.26    3.88
  -4  -3   7    3.11    2.38
  -4   3   7   -0.47    2.29
  -4   3   7   -0.54    1.70
  -4   3   6   -5.70    2.99
  -4  -3   6   -2.86    1.66
  -4   3   6    1.50    1.90
  -4  -3   6   -0.88    1.22
  -4  -3   5   -1.08    1.76
  -4  -3   5   -0.49    1.32
  -4   3   5   -0.14    1.64
  -4  -3   4    2.76    1.84
  -4  -3   4    2.14    1.08
   4   3  -4    2.27    1.82
  -4   3   4    2.93    1.87
  -4  -3   3    3.39    1.29
   4  -3  -3    0.78    1.36
   4   3  -3    4.46    1.82
  -4  -3   2   35.95    4.22
   4  -3  -2   39.97    5.57
   4   3  -2   37.30    4.81
  -4  -3   1    2.07    1.53
   4  -3  -1    0.60    1.42
   4   3  -1   -1.50    1.21
   4   3   0   20.92    3.96
  -4  -3   0   15.60    2.18
   4  -3   0   19.98    4.26
   4   3   1    3.80    1.97
   4  -3   1    9.00    2.14
   4  -3   1    4.62    2.53
   4   3   2   11.83    3.51
   4  -3   2   15.61    2.61
   4  -3   2   17.00    4.33
   4   3   3    9.68    3.34
   4  -3   3    7.43    3.32
   4  -3   4   42.77    7.28
   4   3   4   50.09    8.12
   4  -3   5    5.61    3.74
   4   3   5    4.43    3.06
   4  -3   6    0.71    2.59
   4   3   6   -1.63    3.55
   4  -3   7    0.91    3.16
   4   3   7    3.38    4.09
  -4  -4  10    4.86    3.22
  -4   4  10   10.42    4.42
  -4   4  10   11.00    4.60
  -4  -4   9   -4.63    2.87
  -4   4   9    1.37    2.25
  -4   4   9    1.25    2.19
  -4  -4   8    7.69    3.43
  -4   4   8    3.16    2.67
  -4   4   8    0.66    1.66
  -4  -4   7    0.87    2.55
  -4   4   7   -3.49    3.47
  -4   4   7    0.61    1.46
  -4  -4   6   15.59    4.37
  -4   4   6   12.84    3.12
  -4   4   6   12.26    3.78
  -4  -4   5    9.08    3.12
  -4  -4   5    9.47    2.15
  -4   4   5   12.25    3.45
  -4  -4   4   35.92    5.07
  -4  -4   4   29.47    3.53
  -4   4   4   33.35    5.00
  -4  -4   3    9.23    2.26
   4  -4  -3    3.53    1.82
   4   4  -3    4.64    1.61
  -4   4   3    3.46    1.49
  -4  -4   2    3.90    1.38
   4  -4  -2    1.62    1.46
   4   4  -2    4.37    1.85
  -4  -4   1    0.88    0.84
   4  -4  -1    0.63    1.55
   4   4  -1    1.53    1.29
   4   4   0   21.65    4.00
   4  -4   0   17.34    3.29
   4  -4   0   13.83    3.62
   4   4   1    5.14    2.27
   4  -4   1    9.24    2.42
   4  -4   1    8.42    3.18
   4   4   2   59.95    7.52
   4  -4   2   49.99    4.92
   4  -4   2   69.93    8.75
   4   4   3    0.39    1.55
   4  -4   3   -0.04    2.53
   4   4   4   15.57    4.37
   4  -4   4   15.03    4.60
   4  -4   5   13.11    4.33
   4   4   5    2.89    2.16
   4  -4   6    4.97    3.97
   4   4   6    1.20    2.95
   4  -4   7   -3.97    3.53
   4   4   7   -0.06    2.74
  -4  -5  10    2.52    3.49
  -4   5  10    0.97    3.06
  -4   5  10    1.83    3.30
  -4  -5   9    1.90    2.81
  -4   5   9    3.39    3.02
  -4   5   9   -2.25    2.68
  -4  -5   8   -4.01    3.02
  -4   5   8   -0.10    2.38
  -4   5   8    0.30    2.13
  -4  -5   7   17.05    4.54
  -4   5   7   21.93    5.55
  -4   5   7   23.45    5.08
  -4  -5   6    2.28    2.22
  -4   5   6   -1.20    1.63
  -4  -5   5   19.31    3.85
  -4   5   5   26.06    5.04
  -4  -5   4    1.15    0.98
  -4  -5   4    0.43    1.56
  -4   5   4    3.84    2.24
  -4  -5   3   13.39    2.91
  -4   5   3   17.56    3.62
   4  -5  -3   13.09    3.79
   4   5  -3   14.18    2.52
   4  -5  -2   87.94    8.67
   4   5  -2   78.22    6.27
  -4  -5   2   91.77    6.92
  -4  -5   1   10.09    2.09
   4  -5  -1   20.04    3.66
   4  -5  -1   15.41    3.76
   4   5  -1   16.96    3.30
   4   5   0   31.45    4.84
   4  -5   0   39.36    4.97
   4  -5   0   36.28    5.92
   4   5   1    2.00    2.33
   4  -5   1    1.46    1.19
   4  -5   1   -1.10    2.08
   4   5   2    3.45    2.37
   4  -5   2    2.38    1.20
   4  -5   2    1.48    1.91
   4   5   3    9.57    3.26
   4  -5   3    9.00    2.54
   4  -5   3   10.13    4.20
   4   5   4   -3.17    3.45
   4  -5   4    3.04    2.34
   4   5   5   -4.83    3.18
   4  -5   5   -1.86    3.37
   4   5   6   -1.10    2.21
   4  -5   6   -2.10    3.52
  -4  -6  10   -4.33    3.59
  -4   6  10    3.19    2.96
  -4   6  10   -0.48    2.70
  -4  -6   9   -3.91    3.51
  -4   6   9   -3.90    3.29
  -4   6   9   -3.57    3.01
  -4   6   8   -1.56    2.72
  -4   6   8   -1.06    2.31
  -4  -6   7    1.03    2.75
  -4   6   7    6.27    3.00
  -4  -6   6   21.80    4.90
  -4   6   6   29.38    5.43
  -4  -6   5    4.80    1.55
  -4   6   5    4.11    1.62
  -4  -6   4   19.93    4.01
  -4   6   4   21.54    4.69
  -4  -6   3   28.15    4.39
   4  -6  -3   27.08    5.12
   4   6  -3   26.19    3.38
  -4   6   3   28.43    4.58
  -4  -6   2    5.71    2.27
   4   6  -2    2.88    1.59
   4   6  -1   12.90    3.07
  -4  -6   1    9.23    1.78
   4  -6  -1   14.96    3.38
   4  -6  -1    9.86    3.09
   4   6   0    8.82    2.28
   4  -6   0    9.15    2.72
   4  -6   0    8.69    2.70
   4   6   1    9.52    3.21
   4  -6   1    8.14    2.64
   4  -6   1    3.59    2.11
   4   6   2   48.34    6.79
   4  -6   2   41.56    5.14
   4  -6   2   40.17    6.48
   4   6   3   54.88    7.60
   4  -6   3   58.01    5.93
   4  -6   3   46.36    7.41
   4   6   4   98.30   11.16
   4  -6   4  118.15   12.22
   4   6   5    7.17    3.65
   4  -6   5    2.43    2.25
   4   6   6    2.22    3.07
   4  -6   6    1.78    3.42
  -4  -7  10    2.24    3.71
  -4   7  10   -0.68    3.17
  -4   7  10    2.44    2.93
  -4  -7   9    1.09    3.33
  -4   7   9   -2.53    2.29
  -4   7   9   -0.54    2.03
  -4  -7   8    2.45    2.79
  -4   7   8   -3.91    3.88
  -4   7   8    2.25    2.31
  -4  -7   7    0.39    2.99
  -4   7   7   -2.16    2.21
  -4  -7   6   10.82    3.81
  -4   7   6    8.48    3.10
  -4  -7   5   36.82    6.08
  -4   7   5   39.02    6.42
  -4  -7   4    1.25    1.62
  -4   7   4   -1.55    1.77
  -4  -7   3   26.40    4.27
  -4   7   3   15.80    3.29
   4  -7  -3   17.04    4.08
   4   7  -3   18.72    2.77
  -4  -7   2   62.55    5.82
   4  -7  -2   51.79    6.50
   4  -7  -2   48.30    6.72
   4   7  -2   56.61    5.20
  -4  -7   1   42.67    4.26
   4   7  -1   49.12    5.46
   4  -7  -1   55.25    6.58
   4  -7  -1   52.88    7.21
   4   7   0    6.84    2.83
   4  -7   0   10.15    2.89
   4  -7   0    4.82    2.87
   4   7   1   89.43    8.62
   4  -7   1   80.30    7.35
   4  -7   1   70.59    8.59
   4   7   2    7.43    2.94
   4  -7   2    4.61    2.34
   4  -7   2   -1.13    2.37
   4   7   3   13.97    4.18
   4  -7   3    9.53    2.69
   4  -7   3   11.63    4.21
   4   7   4   -2.33    3.15
   4  -7   4    2.84    2.02
   4   7   5    4.73    3.11
   4  -7   5    1.34    2.29
   4   7   6   -0.96    2.21
   4  -7   6    1.46    2.90
  -4  -8   9    6.59    4.60
  -4   8   9   -1.84    2.84
  -4   8   9   -0.61    3.08
  -4  -8   8    1.41    2.17
  -4   8   8    3.51    2.82
  -4  -8   7   -5.23    3.52
  -4   8   7    3.92    2.77
  -4  -8   6   39.35    6.71
  -4   8   6   40.10    6.65
  -4  -8   5   50.66    7.00
  -4   8   5   54.69    7.08
  -4  -8   4   10.95    3.12
  -4   8   4   12.18    3.72
  -4  -8   3    5.18    2.11
  -4   8   3    5.93    2.72
   4  -8  -3    4.68    2.14
  -4  -8   2    2.87    2.29
   4  -8  -2    2.71    1.68
   4  -8  -2    3.71    2.55
   4   8  -2    3.30    1.69
  -4   8   2   -0.43    2.26
   4   8  -1    4.17    1.84
   4  -8  -1   -0.68    1.83
   4  -8  -1    4.27    2.41
  -4  -8   1    3.31    1.56
   4  -8   0  154.56   12.60
   4   8   0  158.34   10.60
   4  -8   0  153.71   10.70
   4   8   1   37.15    5.38
   4  -8   1   32.85    5.06
   4  -8   1   37.04    6.19
   4   8   2    1.48    2.09
   4  -8   2    0.46    1.73
   4  -8   2    3.52    2.97
   4   8   3    8.39    3.37
   4  -8   3    6.55    2.79
   4  -8   3    3.15    2.18
   4   8   4    0.82    2.19
   4  -8   4    0.82    2.40
   4  -8   4    1.46    2.91
   4   8   5    0.82    2.55
   4  -8   5   -3.05    3.03
   4   8   6    3.42    3.60
   4  -8   6    6.74    4.96
  -4  -9   9    2.97    3.97
  -4   9   9   -6.84    4.66
  -4   9   9   -3.82    2.89
  -4  -9   8    5.86    3.23
  -4   9   8    0.23    2.18
  -4  -9   7    5.53    4.08
  -4   9   7   -1.08    1.89
  -4  -9   6    3.57    2.11
  -4   9   6    9.61    3.12
  -4  -9   5    3.33    2.74
  -4   9   5    6.12    3.11
  -4  -9   4   -0.73    2.01
  -4   9   4   -1.58    1.52
  -4  -9   3   48.34    5.90
   4  -9  -3   45.21    6.52
  -4   9   3   43.75    6.45
  -4  -9   2    2.75    1.80
   4  -9  -2    0.23    1.63
   4  -9  -2   -2.57    1.82
  -4   9   2    1.17    1.61
   4   9  -2    0.22    1.02
   4   9  -1   11.17    2.64
   4  -9  -1   19.15    4.33
   4  -9  -1   10.34    2.96
  -4  -9   1   13.44    2.48
   4   9   0   47.12    5.59
   4  -9   0   56.49    6.88
   4  -9   0   39.02    6.61
   4   9   1    2.65    2.73
   4  -9   1    1.85    1.70
   4  -9   1    3.28    2.37
   4   9   2   42.02    6.37
   4  -9   2   41.12    5.95
   4  -9   2   35.29    6.53
   4   9   3   24.83    5.68
   4  -9   3   26.04    5.09
   4  -9   3   31.95    6.40
   4   9   4    6.67    3.10
   4  -9   4   10.98    3.62
   4  -9   4    4.69    2.34
   4   9   5    0.72    2.28
   4  -9   5    0.11    3.11
   4   9   6    3.82    2.96
   4  -9   6    0.60    2.42
  -4 -10   9    2.80    2.77
  -4  10   9    3.80    3.65
  -4 -10   8   -1.81    3.08
  -4  10   8    1.51    2.79
  -4 -10   7    1.49    2.13
  -4  10   7   -0.86    2.22
  -4 -10   6    3.01    2.60
  -4  10   6   -0.86    2.17
  -4 -10   5    9.81    3.21
  -4  10   5    7.45    3.69
  -4  10   4    4.52    2.78
  -4 -10   4   -0.10    2.05
  -4 -10   3   17.78    4.18
   4 -10  -3   20.88    4.75
  -4  10   3   18.68    4.75
  -4  10   2   73.08    8.61
   4 -10  -2   68.80    8.74
   4 -10  -2   60.87    7.81
  -4 -10   2   63.08    6.62
   4  10  -1    7.25    2.33
   4 -10  -1    2.71    1.71
   4 -10  -1    7.55    3.09
  -4 -10   1    6.81    2.25
   4  10   0   47.08    5.79
   4 -10   0   38.24    5.71
   4 -10   0   37.03    6.66
   4  10   1    2.00    2.38
   4 -10   1    2.64    2.23
   4 -10   1    6.81    3.39
   4  10   2   25.60    5.08
   4 -10   2   30.12    5.29
   4 -10   2   26.55    5.71
   4  10   3   28.58    5.62
   4 -10   3   31.00    5.50
   4 -10   3   32.37    6.54
   4  10   4    1.73    2.06
   4 -10   4    5.85    3.24
   4 -10   4    3.68    2.71
   4  10   5    1.32    2.63
   4 -10   5   -2.25    2.82
   4 -10   5    6.91    4.55
  -4 -11   8    1.66    2.96
  -4  11   8   -0.10    2.73
  -4 -11   7    3.33    3.01
  -4  11   7    5.36    3.77
  -4 -11   6    7.47    3.63
  -4  11   6    3.14    3.23
  -4 -11   5    3.16    2.95
  -4  11   5   -4.06    2.85
  -4 -11   4   30.33    5.59
   4 -11  -4   23.69    5.19
  -4  11   4   33.43    6.47
  -4  11   3   32.43    6.02
   4 -11  -3   24.51    5.35
  -4 -11   3   28.07    5.16
  -4  11   2    6.28    3.01
   4 -11  -2    0.21    2.51
   4 -11  -2    3.15    3.00
  -4 -11   2    5.25    2.07
   4  11  -1   19.77    3.47
   4 -11  -1   15.03    4.41
   4 -11  -1   12.11    3.18
  -4 -11   1   10.96    2.52
  -4  11   1   15.03    4.04
   4  11   0   11.60    3.17
   4 -11   0   10.35    3.54
   4 -11   0    7.30    3.29
   4  11   1   -0.35    1.88
   4 -11   1   -2.38    2.11
   4 -11   1    2.97    2.83
   4  11   2   25.87    4.94
   4 -11   2   35.31    6.08
   4 -11   2   18.84    5.11
   4  11   3    2.40    2.22
   4 -11   3    2.52    2.09
   4 -11   3    1.12    2.49
   4  11   4   -0.52    2.26
   4 -11   4   -0.99    2.04
   4 -11   4   -0.27    3.39
   4  11   5    1.39    3.43
   4 -11   5   -3.38    3.12
   4 -11   5    8.32    4.29
  -4 -12   8    8.99    4.11
  -4  12   8    9.13    4.63
  -4 -12   7    7.22    4.16
  -4  12   7    1.06    2.08
  -4 -12   6    1.31    2.17
  -4  12   6    0.33    1.94
  -4 -12   5    1.75    2.47
  -4  12   5   -1.65    2.78
  -4 -12   4    1.27    2.35
   4 -12  -4   -3.29    2.95
  -4  12   4   -0.90    2.12
  -4  12   3    5.62    2.83
   4 -12  -3    4.69    3.32
  -4 -12   3    7.21    3.17
  -4  12   2    9.58    3.75
   4 -12  -2    9.21    3.73
  -4 -12   2    5.61    2.32
   4  12  -1    4.63    2.45
   4 -12  -1    2.45    2.15
   4 -12  -1   -3.82    3.06
  -4  12   1   -0.57    3.30
  -4 -12   1   -1.21    1.83
   4  12   0   19.22    3.75
   4 -12   0   17.77    4.78
   4 -12   0   18.82    4.49
   4  12   1    0.29    2.20
   4 -12   1   -3.13    2.99
   4 -12   1   -4.00    2.13
   4  12   2    3.41    2.28
   4 -12   2    0.59    2.00
   4 -12   2    1.91    2.55
   4  12   3    5.33    2.47
   4 -12   3    9.94    4.04
   4 -12   3    4.31    3.25
   4  12   4   -3.58    3.00
   4 -12   4    3.44    3.45
   4 -12   4    0.72    2.08
   4  12   5    3.20    3.29
   4 -12   5    5.08    3.35
   4 -12   5    2.13    2.79
  -4 -13   8   -0.80    2.52
  -4  13   8   10.70    4.69
  -4 -13   7    1.20    2.87
  -4  13   7    0.69    2.83
  -4 -13   6    1.65    2.22
  -4  13   6    1.96    2.18
  -4  13   5    0.68    2.45
  -4 -13   5    4.97    3.09
   4 -13  -4   -5.30    3.79
  -4  13   4   -1.04    2.49
  -4 -13   4   -2.55    1.99
  -4  13   3   14.38    4.71
   4 -13  -3    9.00    3.64
  -4 -13   3    5.39    2.70
   4 -13  -2   -1.24    1.84
  -4  13   2    5.28    2.66
  -4 -13   2    2.53    2.66
   4 -13  -1   -0.10    2.52
   4 -13  -1    2.78    2.65
  -4 -13   1    1.46    2.13
  -4  13   1   -0.28    1.89
   4  13   0    4.07    2.41
   4 -13   0    5.67    2.81
   4  13   1    6.05    3.04
   4 -13   1    8.48    4.15
   4 -13   1    8.96    3.32
   4  13   2    2.80    2.34
   4 -13   2   -0.73    1.94
   4 -13   2    0.13    2.65
   4  13   3    0.70    2.16
   4 -13   3    1.24    2.25
   4 -13   3    4.35    3.24
   4  13   4   -6.03    3.78
   4 -13   4    4.71    3.54
   4 -13   4   -6.07    4.19
  -4 -14   7    4.10    2.51
  -4  14   7    3.27    3.20
  -4  14   6   -2.43    2.64
  -4 -14   6    7.36    3.93
  -4  14   5   -0.41    2.68
  -4 -14   5    5.16    3.22
   4 -14  -4    6.80    3.53
  -4  14   4    0.69    2.04
  -4  14   3   -4.06    3.60
   4 -14  -3   -0.24    2.61
  -4 -14   3    5.66    3.13
  -4  14   2    1.98    2.39
   4 -14  -2    1.22    3.12
  -4 -14   2   -1.34    2.36
  -4  14   1    5.40    3.25
   4 -14  -1    5.43    3.55
   4 -14  -1    0.59    2.52
  -4 -14   1    5.49    2.73
   4  14   0    2.86    2.09
   4 -14   0   -0.91    2.24
  -4  14   0    1.96    2.69
   4 -14   0   -0.81    2.32
   4  14   1   23.37    4.83
   4 -14   1   18.03    5.28
   4 -14   1   23.00    5.47
   4  14   2    0.74    2.27
   4 -14   2   -2.54    2.51
   4 -14   2   -7.29    4.04
   4  14   3    2.60    2.92
   4 -14   3    2.88    3.66
   4 -14   3    7.18    4.27
   4  14   4   -3.39    3.38
   4 -14   4   -0.53    2.94
   4 -14   4   -0.47    2.89
  -4  15   6    0.17    2.45
  -4 -15   6   -1.54    2.98
  -4  15   5    3.68    2.80
   4 -15  -5    5.21    3.12
  -4 -15   5    6.10    3.56
  -4  15   4    0.16    2.65
   4 -15  -4   -0.74    2.35
  -4 -15   4    2.28    3.37
   4 -15  -3    4.63    3.40
  -4 -15   3    2.69    1.82
  -4  15   3   -2.37    3.27
  -4  15   2    0.96    2.49
   4 -15  -2    3.49    3.20
  -4 -15   2    1.37    1.95
  -4  15   1    2.33    3.13
   4 -15  -1   -0.53    2.67
  -4 -15   1   -0.56    2.05
  -4  15   0    3.56    2.79
   4 -15   0   -2.42    3.35
   4 -15   0   -0.10    2.54
   4  15   1   -0.45    2.03
   4 -15   1    7.39    4.61
   4 -15   1    0.72    2.94
   4  15   2   -0.36    2.53
   4 -15   2   -0.56    3.45
   4 -15   2   -0.97    3.08
   4  15   3   -0.78    2.65
   4 -15   3   -0.35    3.11
   4 -15   3   -5.56    3.99
  -4 -16   6   -0.48    2.64
  -4  16   6   -4.31    3.55
  -4  16   5    3.47    2.48
   4 -16  -5    1.50    3.10
  -4 -16   5    0.63    2.49
  -4  16   4    2.88    2.48
   4 -16  -4    2.40    3.35
  -4 -16   4    4.03    3.41
   4 -16  -3    6.02    3.71
  -4  16   3   -0.54    2.51
  -4 -16   3   -2.06    2.94
  -4  16   2    3.36    3.31
   4 -16  -2    1.26    2.87
  -4 -16   2    0.96    2.52
   4 -16  -1    1.03    2.35
  -4  16   1    3.76    2.93
  -4  16   0    0.64    2.13
   4 -16   0    1.27    2.64
  -4  16  -1   12.93    4.73
   4 -16   1   12.45    4.73
   4 -16   1   24.04    6.02
   4  16   2    2.79    2.92
   4 -16   2    1.92    2.98
   4 -16   2    1.70    2.95
  -4  17   5   -0.35    2.57
   4 -17  -5   -2.13    3.40
  -4 -17   5    2.73    3.66
  -4  17   4    4.90    4.25
   4 -17  -4    7.77    4.93
  -4 -17   4    2.58    2.85
   4 -17  -3    7.27    4.34
  -4  17   3    1.36    3.39
  -4 -17   3    0.17    2.43
  -4  17   2   -3.35    2.34
   4 -17  -2   -0.33    2.77
  -4 -17   2   -1.37    2.98
  -4  17   1   -0.56    2.73
   4 -17  -1    1.47    2.46
  -4  17   0    2.84    3.92
   4 -17   0    4.40    3.59
  -4  17  -1   -2.71    2.81
   4 -17   1    2.51    3.90
   4 -17   1   -4.51    3.07
  -4  18   3   -1.53    3.09
  -4 -18   3   -5.24    2.88
   4 -18  -2   -0.24    2.95
  -4 -18   2   -0.20    2.51
  -4  18   2    5.51    3.94
  -4  18   1    4.89    3.20
   4 -18  -1    4.74    3.55
  -5   0   9   -3.49    3.57
  -5   0   8   -0.05    2.85
  -5   0   7   -2.37    3.47
  -5   0   7   -3.93    2.43
  -5   0   6    9.87    3.96
  -5   0   6    4.32    2.24
  -5   0   5   -1.04    2.72
  -5   0   5   -1.31    1.74
  -5   0   4    5.52    2.78
  -5   0   4    1.65    1.49
   5   0  -4    4.15    2.04
  -5   0   3    0.78    1.64
   5   0  -3   -2.22    2.12
  -5   0   2    2.47    2.15
   5   0  -2    3.87    2.56
  -5   0   1    0.50    1.29
   5   0  -1   -0.39    1.85
   5   0   0  152.80   12.42
   5   0   1    0.55    2.15
   5   0   2   57.24    8.26
   5   0   3   -2.96    3.67
   5   0   4    7.28    4.40
   5   0   5   -1.97    2.88
  -5  -1   9    4.43    4.01
  -5   1   9    1.76    3.12
  -5  -1   8    5.08    3.29
  -5   1   8    1.42    1.95
  -5   1   7   -0.82    1.72
  -5  -1   7    1.56    2.61
  -5   1   7    1.96    3.32
  -5  -1   6   -0.21    2.32
  -5   1   6    5.39    3.13
  -5  -1   6    8.93    3.13
  -5   1   6   -0.06    1.94
  -5  -1   5    2.10    2.57
  -5  -1   5    1.87    2.07
  -5   1   5   -0.95    2.29
  -5   1   5    0.78    1.68
  -5   1   4   57.28    6.57
  -5  -1   4   55.67    6.73
  -5   1   4   56.57    7.17
   5  -1  -4   44.42    6.44
   5   1  -4   47.94    6.09
  -5  -1   4   65.79    6.87
  -5  -1   3    0.23    1.59
  -5   1   3    0.87    1.73
   5  -1  -3    2.53    2.23
   5   1  -3   -0.63    2.21
  -5  -1   2    0.72    1.43
  -5   1   2   -0.71    1.48
   5  -1  -2   -0.03    1.69
   5   1  -2    0.79    1.52
  -5  -1   1    0.08    1.46
  -5   1   1    1.51    1.56
   5  -1  -1    0.73    2.56
   5   1  -1    1.17    2.54
   5  -1   0    7.24    3.41
   5   1   0    6.11    3.21
   5  -1   1   -2.27    2.61
   5   1   1    1.33    2.08
   5  -1   2    9.68    3.70
   5   1   2    9.10    3.27
   5   1   3   26.90    6.46
   5  -1   3   25.69    6.15
   5   1   4    1.19    2.23
   5  -1   4    4.10    3.58
   5  -1   5    4.89    3.72
   5   1   5   -4.87    3.94
  -5  -2   9    3.88    3.87
  -5   2   9    3.74    3.45
  -5  -2   8    1.06    2.70
  -5   2   8    3.08    4.26
  -5   2   8    0.41    2.08
  -5   2   7   10.17    2.90
  -5  -2   7    9.25    4.25
  -5   2   7    9.89    4.44
  -5  -2   6   -0.29    2.21
  -5   2   6   -0.43    2.62
  -5  -2   6    2.37    1.96
  -5   2   6   -0.58    1.57
  -5  -2   5    2.83    2.99
  -5  -2   5    3.23    2.12
  -5   2   5    1.21    2.11
  -5   2   5   -2.09    3.47
  -5  -2   4    6.27    2.68
  -5   2   4    4.71    2.14
   5  -2  -4    6.79    2.91
   5   2  -4    6.09    2.64
  -5   2   4    6.39    2.61
  -5  -2   4    7.23    2.67
  -5  -2   3   30.09    4.81
  -5   2   3   34.99    5.39
   5  -2  -3   31.83    5.38
   5   2  -3   33.99    4.96
  -5  -2   2    0.90    1.61
   5  -2  -2    4.31    2.62
   5   2  -2   -0.18    1.79
  -5  -2   1    2.00    1.58
   5  -2  -1    0.08    1.86
   5   2  -1    3.13    2.18
   5  -2   0   11.83    3.52
   5   2   0   17.99    4.47
   5  -2   1   -0.65    2.08
   5   2   1   -4.94    3.17
   5   2   2   50.44    7.60
   5  -2   2   35.60    6.63
   5   2   3   -1.42    2.59
   5  -2   3    1.76    2.09
   5   2   4   -2.42    3.32
   5  -2   4   -2.75    4.10
   5   2   5    1.42    2.94
   5  -2   5    4.16    4.17
  -5  -3   9    4.81    3.50
  -5   3   9    0.99    3.22
  -5   3   9    7.03    3.58
  -5  -3   8    7.23    3.58
  -5   3   8    5.34    2.98
  -5   3   8    4.39    2.26
  -5   3   7   -2.15    2.50
  -5  -3   7    8.78    4.00
  -5   3   7    3.86    2.75
  -5  -3   6   11.52    3.79
  -5   3   6   11.40    3.89
  -5   3   6    7.83    3.05
  -5  -3   5   -0.86    1.30
  -5  -3   5   -2.56    3.15
  -5   3   5    0.14    1.62
  -5   3   5   -1.20    2.76
  -5  -3   4   -3.35    2.99
  -5  -3   4    2.16    1.39
  -5   3   4    0.90    2.03
  -5   3   4    7.03    2.89
   5  -3  -4    2.31    1.83
   5   3  -4    2.79    2.23
  -5  -3   3   -3.90    2.58
   5  -3  -3    4.08    2.19
   5   3  -3   -0.65    1.83
  -5  -3   2    0.99    1.73
   5  -3  -2    3.11    1.78
   5   3  -2    5.89    3.21
   5  -3  -1    1.64    1.76
   5   3  -1    1.69    1.89
   5  -3   0   55.49    7.65
   5   3   0   63.42    7.75
   5  -3   1    1.38    2.37
   5   3   1    2.77    2.46
   5   3   2   11.29    3.81
   5  -3   2    6.85    3.70
   5   3   3    1.80    2.53
   5  -3   3    7.43    3.53
   5   3   4   -0.80    2.23
   5  -3   4    4.21    3.20
   5   3   5    4.73    3.24
   5  -3   5   -1.11    3.01
  -5  -4   9    0.97    3.26
  -5   4   9    4.59    3.19
  -5   4   9    2.58    3.08
  -5  -4   8    2.72    3.15
  -5   4   8   10.16    4.78
  -5   4   8    8.00    3.99
  -5   4   7   10.09    3.48
  -5  -4   7   16.88    4.64
  -5   4   7   15.06    4.86
  -5  -4   6   -0.90    2.15
  -5   4   6    4.82    3.29
  -5   4   6    1.45    2.35
  -5  -4   5   15.42    3.98
  -5   4   5   11.46    3.40
  -5   4   5   21.40    5.15
  -5  -4   4   24.83    4.67
  -5   4   4   23.29    4.53
  -5  -4   4   22.85    3.64
   5  -4  -4   24.40    5.06
   5   4  -4   20.48    3.92
  -5  -4   3    7.95    2.33
   5  -4  -3    8.70    3.44
   5   4  -3   10.26    2.79
  -5  -4   2   81.53    6.92
   5  -4  -2   88.08    9.56
   5   4  -2   83.56    7.91
   5  -4  -1   31.39    5.84
   5   4  -1   32.63    5.37
   5  -4   0    8.47    3.68
   5   4   0   11.49    3.68
   5   4   1   -0.12    2.37
   5  -4   1    3.00    2.27
   5   4   2    1.70    2.18
   5  -4   2    8.88    3.67
   5   4   3    6.35    3.26
   5  -4   3    6.21    3.33
   5   4   4    2.31    3.10
   5  -4   4   -4.03    3.10
   5   4   5    6.45    4.65
   5  -4   5   -2.19    2.98
  -5  -5   9    0.92    3.34
  -5   5   9   -2.21    3.38
  -5   5   9    6.81    3.80
  -5  -5   8    4.46    3.68
  -5   5   8    0.44    2.92
  -5   5   8    6.83    3.48
  -5   5   7    4.94    2.41
  -5  -5   7   10.28    4.27
  -5   5   7    6.60    4.20
  -5  -5   6    6.60    3.02
  -5   5   6    0.37    2.71
  -5   5   6    1.88    2.89
  -5   5   5    5.34    3.21
  -5  -5   5   10.30    2.82
  -5   5   4   -0.08    1.79
  -5  -5   4   -1.57    2.36
  -5  -5   3   -0.05    1.96
   5  -5  -3    1.41    1.89
   5   5  -3    0.68    1.55
  -5   5   3   -0.92    2.41
  -5  -5   2   17.80    3.18
   5  -5  -2   19.44    5.01
   5   5  -2   29.44    4.64
   5  -5  -1   10.71    3.74
   5   5  -1   11.03    3.21
   5  -5   0   26.44    6.10
   5   5   0   31.20    5.37
   5   5   1   26.23    5.36
   5  -5   1   31.23    6.46
   5   5   2    1.13    2.07
   5  -5   2   -2.09    2.83
   5   5   3   -4.55    3.37
   5  -5   3    4.48    4.00
   5   5   4    8.42    3.64
   5  -5   4    1.98    2.98
  -5  -6   9    0.99    3.22
  -5   6   9   -1.10    2.79
  -5   6   9    0.60    2.99
  -5  -6   8    3.10    2.90
  -5   6   8    5.46    4.07
  -5   6   8    2.60    2.96
  -5   6   7    4.11    1.95
  -5  -6   7   10.82    4.20
  -5   6   7   14.75    4.97
  -5  -6   6    5.18    3.23
  -5   6   6    8.92    4.08
  -5   6   5    3.59    2.67
  -5  -6   5    1.12    2.05
  -5  -6   4   22.30    4.80
  -5   6   4   25.85    4.66
  -5   6   3   -2.35    2.63
  -5  -6   3    1.10    1.81
   5  -6  -3    4.76    3.23
   5   6  -3    1.39    1.26
  -5  -6   2   29.26    4.28
   5  -6  -2   26.50    5.42
   5   6  -2   34.56    4.93
   5  -6  -1   13.49    4.45
   5   6  -1   12.67    3.29
   5  -6   0    5.98    3.23
   5   6   0    4.07    2.22
   5   6   1    8.46    3.40
   5  -6   1    6.58    2.84
   5  -6   1    4.14    3.43
   5   6   2    6.35    2.45
   5  -6   2    6.35    3.04
   5   6   3    1.41    2.31
   5  -6   3   -1.10    2.28
   5   6   4    2.74    3.01
   5  -6   4   -0.65    2.89
  -5  -7   8    1.71    2.78
  -5   7   8   -1.73    3.00
  -5   7   8   -1.42    2.60
  -5  -7   7    2.35    2.78
  -5   7   7   -2.80    3.17
  -5  -7   6   -1.80    2.45
  -5   7   6    8.73    3.90
  -5   7   5    9.71    3.71
  -5  -7   5   14.50    4.24
  -5  -7   4    0.83    1.99
  -5   7   4    0.41    2.46
  -5  -7   3   25.91    4.57
  -5   7   3   15.41    4.18
   5  -7  -3   18.60    4.95
  -5  -7   2   24.68    4.04
   5  -7  -2   15.42    4.43
   5   7  -2   16.97    3.43
   5  -7  -1    3.37    2.33
   5   7  -1    0.03    1.98
   5   7   0   -0.83    1.85
   5  -7   0   -2.04    2.26
   5  -7   0    0.61    3.19
   5   7   1   20.62    4.75
   5  -7   1   14.28    3.68
   5  -7   1   25.44    6.09
   5   7   2   10.58    4.07
   5  -7   2    0.63    2.77
   5   7   3   -1.85    3.23
   5  -7   3    0.78    2.62
   5   7   4   -2.87    3.75
   5  -7   4   -3.37    3.37
  -5  -8   8    3.65    4.17
  -5   8   8   -1.01    2.70
  -5   8   8   -2.02    2.87
  -5  -8   7    6.22    4.03
  -5   8   7    7.56    3.84
  -5  -8   6    0.35    2.43
  -5   8   6   -0.18    2.17
  -5  -8   5   24.58    5.44
  -5   8   5   22.67    5.17
  -5  -8   4    1.43    2.40
  -5   8   4   -1.17    2.37
  -5  -8   3    8.82    2.72
   5  -8  -3    5.62    4.07
  -5   8   3    8.54    3.36
  -5  -8   2    1.93    1.72
   5  -8  -2   -0.69    2.02
   5   8  -2    0.07    1.95
   5  -8  -1   -0.39    2.01
   5  -8  -1    2.08    2.55
   5   8  -1    0.42    1.61
   5   8   0    1.46    1.81
   5  -8   0    2.27    2.41
   5  -8   0    3.24    2.85
   5   8   1   15.04    4.31
   5  -8   1   15.19    4.21
   5  -8   1   24.29    5.88
   5   8   2   -1.44    1.92
   5  -8   2    4.18    2.61
   5  -8   2    4.10    3.44
   5   8   3    2.93    3.45
   5  -8   3   -1.44    2.51
   5   8   4    9.49    4.44
   5  -8   4    3.30    3.55
  -5  -9   8    0.05    2.68
  -5   9   8    9.97    4.01
  -5  -9   7    5.05    2.95
  -5   9   7   -0.87    3.10
  -5  -9   6    8.69    4.43
  -5   9   6    7.69    3.65
  -5  -9   5   -2.52    2.73
  -5   9   5    1.16    2.70
  -5  -9   4    0.41    1.73
  -5   9   4    0.64    2.48
  -5  -9   3    1.11    1.66
  -5   9   3    5.23    2.31
   5  -9  -3    0.94    2.58
  -5   9   2    5.09    3.25
   5  -9  -2    5.91    3.87
   5  -9  -1   10.86    3.84
   5  -9  -1   11.21    4.09
   5   9  -1   14.57    3.50
   5   9   0   21.55    4.50
   5  -9   0   21.46    4.88
   5  -9   0   11.34    4.57
   5   9   1   11.66    4.25
   5  -9   1    8.11    3.49
   5  -9   1   12.33    5.17
   5   9   2    7.54    4.05
   5  -9   2    4.14    2.65
   5  -9   2    4.49    3.35
   5   9   3   -2.71    2.65
   5  -9   3    3.30    3.96
  -5 -10   7   -0.45    2.67
  -5  10   7    1.27    3.24
  -5 -10   6   -2.70    3.17
  -5  10   6    0.44    2.49
  -5 -10   5    1.04    2.02
  -5  10   5    8.99    4.50
  -5 -10   4    0.07    2.26
  -5  10   4    0.82    2.44
  -5 -10   3    1.37    1.71
  -5  10   3    4.33    2.45
   5 -10  -2    7.06    2.92
   5 -10  -2    5.35    3.92
  -5  10   2    8.34    3.92
   5 -10  -1    0.28    1.94
   5 -10  -1   -0.72    2.42
   5  10  -1   -2.37    1.93
   5  10   0    1.21    1.89
   5 -10   0    1.49    1.91
   5 -10   0    3.48    3.59
   5  10   1   17.65    5.04
   5 -10   1   20.56    4.94
   5 -10   1   15.01    5.07
   5  10   2   -1.55    2.94
   5 -10   2   -0.34    2.68
   5 -10   2   -2.69    3.37
   5  10   3    0.45    2.59
   5 -10   3   -5.42    3.56
  -5  11   7    0.32    2.82
  -5 -11   7   -2.79    2.62
  -5 -11   6    3.06    2.78
  -5  11   6    3.87    3.77
  -5 -11   5   -2.54    2.38
  -5  11   5    1.12    1.94
  -5 -11   4    2.23    2.31
  -5  11   4    4.88    3.48
  -5  11   3   -0.95    2.61
  -5 -11   3   -0.76    1.84
  -5  11   2    1.50    2.16
   5 -11  -2    4.91    3.26
   5 -11  -2    2.85    2.46
   5 -11  -1    0.77    2.34
   5 -11  -1    5.72    3.91
   5  11   0    3.91    2.84
   5 -11   0   -1.01    2.31
   5 -11   0   -1.64    2.71
   5  11   1    3.63    3.61
   5 -11   1    0.82    2.43
   5 -11   1   -0.57    2.99
   5  11   2    7.01    3.96
   5 -11   2    3.04    2.52
   5 -11   2    2.84    3.00
  -5 -12   6    3.99    3.15
  -5  12   6   -3.25    3.60
  -5 -12   5    3.28    2.90
  -5  12   5   -1.01    2.96
  -5  12   4   -3.32    3.76
  -5 -12   4   -2.32    2.06
   5 -12  -3    3.26    3.38
  -5  12   3    3.18    3.07
  -5 -12   3    0.49    1.96
   5 -12  -2    1.62    2.34
  -5  12   2    3.44    2.89
   5 -12  -2    2.40    2.99
  -5  12   1   25.92    6.62
   5 -12  -1   22.33    6.14
   5 -12  -1   28.99    6.21
   5 -12   0    9.43    4.05
   5 -12   0   -0.06    2.61
   5  12   1   -1.54    2.52
   5 -12   1    0.74    2.58
   5 -12   1    1.17    3.66
   5  12   2    2.93    3.10
   5 -12   2    1.03    2.26
   5 -12   2   -2.32    3.70
  -5 -13   6   -5.84    4.47
  -5  13   6    3.18    3.43
  -5  13   5    0.56    2.65
  -5 -13   5    1.20    2.55
  -5  13   4    1.21    2.44
  -5 -13   4    3.85    3.59
  -5  13   3    3.00    3.02
   5 -13  -3   -0.61    2.64
  -5  13   2   -2.56    3.58
   5 -13  -2    8.46    3.60
  -5  13   1   -1.44    2.65
   5 -13  -1    1.65    2.30
   5 -13  -1    1.90    3.34
   5 -13   0   10.49    3.77
   5 -13   0   21.05    5.89
   5 -13   1    4.21    3.48
   5 -13   1   -2.13    2.66
  -5  14   5    4.92    4.07
  -5 -14   5   -0.19    2.44
  -5  14   4    2.14    2.33
  -5 -14   4    3.52    2.84
  -5  14   3    4.40    3.00
   5 -14  -3   -1.35    2.66
   5 -14  -2    0.90    2.66
  -5  14   2   -5.58    3.71
   5 -14  -1    4.03    3.49
   5 -14  -1   -0.10    3.00
  -5  14   1   -0.63    2.69
   5 -14   0    1.27    2.90
   5 -14   0   -3.64    3.07
  -5  14   0    4.65    3.79
  -5  15   3   -0.95    2.95
   5 -15  -3    3.08    2.57
   5 -15  -2   11.34    4.69
  -5  15   2    8.01    3.68
  -6   0   7    6.70    4.04
  -6   0   6    2.73    3.04
  -6   0   5   -0.68    2.51
  -6   0   5    0.14    2.74
  -6   0   4   -1.62    2.63
   6   0  -4   -2.31    2.59
  -6   0   4    4.93    2.70
  -6   0   3    0.17    1.74
   6   0  -3    0.81    2.41
   6   0  -2   10.39    4.08
   6   0  -1    3.94    3.07
   6   0   0   20.31    5.72
   6   0   1   -0.84    2.95
   6   0   2   -0.06    2.87
  -6  -1   7    8.87    4.24
  -6   1   7    3.95    2.72
  -6  -1   6   27.42    6.48
  -6   1   6   22.91    5.78
  -6   1   6   20.70    4.46
  -6  -1   5    4.16    2.99
  -6   1   5    1.89    2.37
  -6   1   5   -0.45    2.60
  -6  -1   5    0.46    2.64
  -6  -1   4   24.79    4.98
  -6   1   4   22.15    4.94
  -6   1   4   21.52    4.78
  -6  -1   4   25.91    5.05
   6  -1  -4   11.76    4.38
   6   1  -4   16.39    4.35
  -6  -1   3    7.60    2.76
  -6   1   3   22.03    4.65
   6  -1  -3   18.31    4.93
   6   1  -3   23.15    5.11
   6  -1  -2    0.22    2.07
   6   1  -2   -1.48    2.00
   6  -1  -1    0.88    2.74
   6   1  -1    2.56    3.26
   6  -1   0   -3.58    2.96
   6   1   0   -1.04    2.73
   6  -1   1    2.12    3.16
   6   1   1    7.39    4.40
   6  -1   2   -1.38    3.35
   6   1   2   -0.85    2.29
  -6  -2   7   -2.03    3.37
  -6   2   7    5.33    3.85
  -6   2   7    1.50    1.99
  -6  -2   6   14.58    4.18
  -6   2   6    9.94    4.21
  -6   2   6    3.34    2.26
  -6  -2   5    6.05    3.06
  -6   2   5   12.86    4.78
  -6   2   5    5.77    3.10
  -6   2   4    9.53    3.73
  -6  -2   4    7.81    3.03
  -6   2   4    8.67    3.21
   6  -2  -4    7.60    3.99
   6   2  -4    6.94    3.64
  -6  -2   4   11.81    3.18
  -6  -2   3    1.83    2.00
  -6   2   3    8.36    3.10
   6  -2  -3    5.62    2.77
   6   2  -3    6.36    3.31
  -6   2   2    1.86    2.22
   6  -2  -2   -3.69    3.06
   6   2  -2    1.99    2.14
   6  -2  -1   -0.91    3.19
   6   2  -1   -1.16    2.64
   6  -2   0   -5.03    3.57
   6   2   0   -0.98    2.79
   6  -2   1   -6.38    3.47
   6   2   1    1.12    2.69
   6  -2   2   -6.00    4.96
   6   2   2    1.62    3.20
  -6  -3   7    0.87    3.32
  -6   3   7    6.17    3.68
  -6   3   7    1.51    2.43
  -6  -3   6   -0.27    2.89
  -6   3   6    0.64    2.61
  -6   3   6    1.27    2.28
  -6  -3   5   -2.68    3.43
  -6   3   5    2.53    2.28
  -6   3   5    5.58    3.16
  -6  -3   4    0.85    2.30
  -6  -3   4    6.79    2.95
  -6   3   4    0.37    2.24
   6  -3  -4    1.65    2.13
   6   3  -4    2.80    2.28
  -6   3   4    3.77    2.71
  -6   3   3   -1.41    2.85
   6  -3  -3    0.90    2.13
   6   3  -3   -0.64    1.92
  -6   3   2   12.06    3.64
   6  -3  -2   13.40    4.59
   6   3  -2   10.78    3.87
   6  -3  -1   13.43    4.11
   6   3  -1   16.45    4.57
   6  -3   0   19.38    5.90
   6   3   0    9.26    4.06
   6  -3   1   -0.39    3.04
   6   3   1    3.08    3.13
   6  -3   2    7.14    3.86
   6   3   2   -1.33    2.46
  -6  -4   7    2.04    2.56
  -6   4   7   -0.09    3.21
  -6   4   7    8.68    4.41
  -6  -4   6    0.96    2.58
  -6   4   6   -3.46    2.85
  -6   4   6   -1.26    2.48
  -6  -4   5    6.74    2.99
  -6   4   5   10.79    2.82
  -6   4   5    9.51    3.85
  -6  -4   4   -0.92    2.57
  -6   4   4   -3.84    3.24
   6  -4  -4    4.86    2.81
  -6   4   4   -2.85    2.97
  -6   4   3    0.35    2.04
   6  -4  -3   -0.80    2.19
   6   4  -3   -1.06    2.19
   6  -4  -2   12.15    4.88
   6   4  -2   10.19    3.66
   6  -4  -1    2.50    2.26
   6   4  -1    3.97    3.00
   6  -4   0   -0.37    2.25
   6   4   0    4.99    3.36
   6  -4   1    3.74    2.82
   6   4   1    8.35    4.34
   6  -4   2    5.49    4.40
   6   4   2   -0.27    2.90
  -6  -5   6    3.91    3.31
  -6   5   6    3.03    2.81
  -6   5   6    0.64    2.48
  -6  -5   5   -1.34    2.27
  -6   5   5   -6.07    4.94
  -6   5   5    1.32    2.17
  -6  -5   4   -1.38    1.95
  -6   5   4    6.73    2.74
   6  -5  -4    1.66    3.23
  -6   5   3   -0.24    2.59
   6  -5  -3    0.73    2.80
   6  -5  -2    5.30    3.17
   6   5  -2   -0.47    2.15
   6  -5  -1   -3.78    3.17
   6   5  -1   -0.32    2.32
   6  -5   0    3.79    3.71
   6   5   0    6.09    3.82
   6  -5   1    4.93    4.24
   6   5   1    2.98    2.72
  -6  -6   6    2.87    2.58
  -6   6   6   -1.94    3.37
  -6   6   6    1.20    2.57
  -6  -6   5    0.53    2.25
  -6   6   5    0.33    2.66
  -6  -6   4    3.26    2.49
  -6   6   4   -3.26    3.41
  -6   6   3   -5.20    4.34
   6  -6  -3    0.45    2.74
   6  -6  -2   11.29    4.12
   6   6  -2   11.42    3.86
   6  -6  -1    4.07    2.77
   6   6  -1    1.97    2.33
   6  -6   0   -0.45    2.82
   6   6   0   -1.59    3.20
   6  -6   1   -4.68    4.35
   6   6   1    1.23    2.37
  -6  -7   6    2.48    2.96
  -6   7   6    3.92    3.61
  -6  -7   5    0.08    2.22
  -6   7   5    1.00    2.38
  -6   7   4    6.34    3.94
  -6   7   3    1.73    2.51
   6  -7  -3   -4.29    3.19
   6  -7  -2    7.10    3.92
   6  -7  -1   13.39    5.81
   6   7  -1    6.69    3.01
   6  -7   0    0.82    3.21
   6   7   0    3.63    3.24
   6  -7   1   -7.99    4.71
   6   7   1    0.24    2.59
  -6  -8   5    2.10    2.51
  -6   8   5    0.68    3.20
  -6   8   4    4.74    3.29
  -6   8   3    6.29    4.25
   6  -8  -3    2.61    2.71
   6  -8  -2    7.88    3.90
   6  -8  -1    1.04    2.54
   6  -8   0    5.35    2.85
   6   8   0    4.86    3.54
  -6   9   4   -2.98    2.43
   6  -9  -3    6.16    4.48
  -6   9   3    3.72    3.00
  -6   9   2    0.28    2.91
   6  -9  -2   -3.46    3.47
   6  -9  -1    1.20    2.37
  -6  10   3    2.90    3.32
   6 -10  -2    1.25    2.91
  -6  10   2    0.64    3.14
   0   0   0    0.00    0.00
TITL x1071c in P2(1)/c
REM P2(1)/c (#14 in standard setting)
CELL 0.71073   5.562248  18.890899   9.652428  90.0000 104.4538  90.0000
ZERR   19.00   0.000686   0.002102   0.001275   0.0000   0.0132   0.0000
LATT  1
SYMM -x, y+1/2,-z+1/2
SFAC C H N O
UNIT 19.00 19.00 19.00 19.00
TREF
HKLF 4
END
_computing_structure_solution     'SHELXT 2014/5 (Sheldrick, 2014)'
;
_shelx_hkl_checksum     7965
_shelx_res_file
;
TITL x1071c_a.res in P2(1)/c
    x1071c.res
    created by SHELXL-2018/1 at 12:11:19 on 09-Dec-2019
REM Old TITL x1071c in P2(1)/c
REM SHELXT solution in P2(1)/c
REM R1 0.184, Rweak 0.113, Alpha 0.023, Orientation as input
REM Formula found by SHELXT: C11 N O2
CELL 0.71073 5.5622 18.8909 9.6524 90 104.454 90
ZERR 4 0.0007 0.0021 0.0013 0 0.013 0
LATT 1
SYMM -X,0.5+Y,0.5-Z
SFAC C H N O
UNIT 44 44 4 8
EQIV $1 2-X,1-Y,1-Z
L.S. 11
PLAN  5
SIZE 0.4 0.05 0.05
TEMP -103.15
HTAB N1 O2_$1
BOND $H
list 4
fmap 2 53
acta
REM <olex2.extras>
REM <HklSrc "%.\\x1071c.hkl">
REM </olex2.extras>
WGHT    0.061100
FVAR       0.70849
O1    4    0.420198    0.519677    0.189770    11.00000    0.06307    0.06884 =
         0.06247    0.00641    0.00087   -0.00220
O2    4    0.807357    0.535093    0.324471    11.00000    0.06721    0.08280 =
         0.07155    0.00236    0.00015   -0.01504
N1    3    0.744545    0.413128    0.484416    11.00000    0.05368    0.07117 =
         0.05444   -0.00227    0.00212   -0.00521
C1    1    0.652779    0.354763    0.537627    11.00000    0.05217    0.06056 =
         0.04957   -0.00617    0.01008   -0.00100
C6    1    0.407238    0.344662    0.456835    11.00000    0.04996    0.06283 =
         0.05298   -0.00840    0.00819   -0.00001
C9    1    0.612096    0.502691    0.296306    11.00000    0.05726    0.06697 =
         0.05238   -0.01251    0.00539    0.00073
C8    1    0.563259    0.440409    0.373526    11.00000    0.05637    0.05857 =
         0.04864   -0.00559    0.00544    0.00213
C7    1    0.354199    0.399867    0.354535    11.00000    0.04867    0.07090 =
         0.05575   -0.00627    0.00205    0.00141
AFIX  43
H7    2    0.201542    0.407332    0.285492    11.00000   -1.20000
AFIX   0
C2    1    0.764944    0.309832    0.649673    11.00000    0.05715    0.07692 =
         0.06067    0.00093    0.00461    0.00331
AFIX  43
H2    2    0.931108    0.317126    0.703333    11.00000   -1.20000
AFIX   0
C10   1    0.445674    0.581350    0.104285    11.00000    0.07660    0.06263 =
         0.07152    0.00681    0.01272   -0.00277
AFIX  23
H10A  2    0.570546    0.572318    0.049089    11.00000   -1.20000
H10B  2    0.499351    0.622958    0.166698    11.00000   -1.20000
AFIX   0
C5    1    0.273416    0.286950    0.490852    11.00000    0.05490    0.07929 =
         0.07423   -0.00005    0.00556   -0.00898
AFIX  43
H5    2    0.107754    0.278384    0.437693    11.00000   -1.20000
AFIX   0
C3    1    0.625845    0.254822    0.679132    11.00000    0.07084    0.07656 =
         0.07273    0.01110    0.01148    0.00111
AFIX  43
H3    2    0.696946    0.223507    0.755363    11.00000   -1.20000
AFIX   0
C4    1    0.383333    0.243493    0.600580    11.00000    0.06967    0.07773 =
         0.07797    0.00967    0.01358   -0.00719
AFIX  43
H4    2    0.292584    0.204613    0.624028    11.00000   -1.20000
AFIX   0
C11   1    0.197086    0.594436    0.005571    11.00000    0.08787    0.08876 =
         0.09125    0.02388   -0.00149    0.00409
AFIX 137
H11A  2    0.149807    0.553780   -0.058508    11.00000   -1.50000
H11B  2    0.204101    0.637068   -0.051138    11.00000   -1.50000
H11C  2    0.073960    0.601063    0.061479    11.00000   -1.50000
AFIX   0
H1    2    0.878967    0.433942    0.520422    11.00000    0.08717
HKLF 4
REM  x1071c_a.res in P2(1)/c
REM R1 =  0.0494 for     991 Fo > 4sig(Fo)  and  0.1062 for all    1804 data
REM    132 parameters refined using      0 restraints
END
WGHT      0.0613      0.0000
REM Highest difference peak  0.276,  deepest hole -0.160,  1-sigma level  0.036
Q1    1   0.1030  0.4002  0.2662  11.00000  0.05    0.28
Q2    1   0.7957  0.1985  0.6946  11.00000  0.05    0.13
Q3    1   0.7365  0.2612  0.6374  11.00000  0.05    0.11
Q4    1   0.1563  0.2461  0.3486  11.00000  0.05    0.11
Q5    1  -0.0892  0.4384  0.2455  11.00000  0.05    0.11
;
_shelx_res_checksum     10891
