# Supplementary material for: Ethyl 1H-indole-2-carboxyl­ate
Source: IUCrdata. 2020 Sep 8;5(Pt 9):x201205. doi: 10.1107/S2414314620012055 (PMC9462284; doi:10.1107/S2414314620012055)
Supplement: Supplementary file 2 [file x-05-x201205-Isup2.hkl]

data_I                                                                          
_shelx_title ' x1071c_a.res in P2(1)/c'                                         
_shelx_refln_list_code          4                                               
_shelx_F_calc_maximum      143.43                                               
_exptl_crystal_F_000       400.00                                               
_reflns_d_resolution_high  0.8303                                               
                                                                                
loop_                                                                           
 _space_group_symop_operation_xyz                                               
 'x, y, z'                                                                      
 '-x, y+1/2, -z+1/2'                                                            
 '-x, -y, -z'                                                                   
 'x, -y-1/2, z-1/2'                                                             
                                                                                
_cell_length_a     5.5622                                                       
_cell_length_b    18.8909                                                       
_cell_length_c     9.6524                                                       
_cell_angle_alpha  90.000                                                       
_cell_angle_beta  104.454                                                       
_cell_angle_gamma  90.000                                                       
                                                                                
_shelx_F_squared_multiplier     1.000                                           
                                                                                
loop_                                                                           
 _refln_index_h                                                                 
 _refln_index_k                                                                 
 _refln_index_l                                                                 
 _refln_F_squared_calc                                                          
 _refln_F_squared_meas                                                          
 _refln_F_squared_sigma                                                         
 _refln_observed_status                                                         
   1   0   0      15852.57      13976.66       175.40 o                         
   2   0   0       1345.62       1382.65        31.12 o                         
   3   0   0         43.58         47.12         7.31 o                         
   4   0   0        101.03        104.09         7.36 o                         
   5   0   0        261.93        304.41        24.74 o                         
   6   0   0         40.86         40.46        11.40 o                         
   1   1   0        430.74        372.10         4.82 o                         
   2   1   0         56.01         53.18         2.64 o                         
   3   1   0         34.73         38.78         4.11 o                         
   4   1   0          7.76          6.44         2.04 o                         
   5   1   0          6.48         13.26         4.66 o                         
   6   1   0          0.19         -4.00         4.00 o                         
   0   2   0       1403.69       1300.07        14.56 o                         
   1   2   0        253.17        223.33         3.40 o                         
   2   2   0        330.27        333.32         6.45 o                         
   3   2   0        560.12        623.34        10.65 o                         
   4   2   0          1.52          2.06         1.65 o                         
   5   2   0         37.26         29.52         6.14 o                         
   6   2   0          0.25         -4.38         4.38 o                         
   1   3   0       1375.91       1222.70        10.69 o                         
   2   3   0         96.10         93.34         4.05 o                         
   3   3   0          7.76          7.36         1.23 o                         
   4   3   0         33.17         35.23         3.58 o                         
   5   3   0        103.28        118.87        10.85 o                         
   6   3   0         25.00         27.11        10.08 o                         
   0   4   0        600.70        535.60         9.82 o                         
   1   4   0        409.50        386.70         6.40 o                         
   2   4   0         56.69         47.42         2.59 o                         
   3   4   0          0.36         -1.07         1.07 o                         
   4   4   0         44.53         35.60         4.14 o                         
   5   4   0         25.86         19.94         5.18 o                         
   6   4   0          6.56          3.55         5.34 o                         
   1   5   0         73.42         83.74         3.28 o                         
   2   5   0        583.55        630.28        10.04 o                         
   3   5   0        472.60        506.98        10.12 o                         
   4   5   0         78.02         71.49         5.96 o                         
   5   5   0         49.07         58.40         8.03 o                         
   6   5   0          8.01          9.81         5.30 o                         
   0   6   0       1320.50       1309.65        18.97 o                         
   1   6   0         36.98         33.12         2.28 o                         
   2   6   0        107.90        106.44         4.38 o                         
   3   6   0          0.00         -0.45         1.15 o                         
   4   6   0         24.30         17.69         2.92 o                         
   5   6   0          9.43          9.66         3.64 o                         
   6   6   0          0.60         -1.96         4.21 o                         
   1   7   0        123.30        123.38         4.18 o                         
   2   7   0        430.23        430.92         9.24 o                         
   3   7   0        164.97        197.67         6.88 o                         
   4   7   0         17.02         14.77         3.29 o                         
   5   7   0          0.32         -1.78         2.60 o                         
   6   7   0          0.17          4.42         4.54 o                         
   0   8   0         72.77         67.98         5.10 o                         
   1   8   0        447.51        458.03         8.51 o                         
   2   8   0         77.90         75.11         4.08 o                         
   3   8   0        254.55        252.58        10.99 o                         
   4   8   0        286.50        310.15        12.88 o                         
   5   8   0         12.18          4.36         2.57 o                         
   6   8   0          6.16         10.22         4.42 o                         
   1   9   0        348.87        341.62         8.58 o                         
   2   9   0        347.56        341.18         9.02 o                         
   3   9   0        108.75        121.35         5.89 o                         
   4   9   0         97.39         96.06         8.72 o                         
   5   9   0         38.46         37.78         5.97 o                         
   0  10   0         31.84         34.28         4.09 o                         
   1  10   0         82.84         96.79         4.88 o                         
   2  10   0        171.08        182.17         6.95 o                         
   3  10   0          4.44          3.66         2.47 o                         
   4  10   0         69.84         82.84         6.91 o                         
   5  10   0          4.82          3.58         2.51 o                         
   1  11   0        118.27        124.67         5.79 o                         
   2  11   0          2.56          1.26         1.07 o                         
   3  11   0         24.84         22.24         2.78 o                         
   4  11   0         12.04         19.70         3.82 o                         
   5  11   0          3.26          0.58         3.22 o                         
   0  12   0        451.36        486.75        16.51 o                         
   1  12   0        341.64        368.82        10.34 o                         
   2  12   0         43.21         38.58         3.21 o                         
   3  12   0         30.29         27.71         3.20 o                         
   4  12   0         42.26         37.32         4.91 o                         
   5  12   0         12.92          7.29         9.45 o                         
   1  13   0         31.69         27.96         3.09 o                         
   2  13   0         10.53          8.27         1.95 o                         
   3  13   0         41.46         43.64         3.86 o                         
   4  13   0          2.26          9.58         3.64 o                         
   5  13   0         22.91         30.00        10.52 o                         
   0  14   0          1.55          2.36         3.57 o                         
   1  14   0         55.20         58.11         4.65 o                         
   2  14   0         22.20         18.70         2.94 o                         
   3  14   0          8.14          7.21         1.92 o                         
   4  14   0          0.85          1.55         2.30 o                         
   5  14   0          5.15          1.02         4.25 o                         
   1  15   0          7.87          6.56         2.69 o                         
   2  15   0          6.37          4.64         2.13 o                         
   3  15   0          0.26         -0.87         1.82 o                         
   4  15   0          0.10          0.98         3.26 o                         
   0  16   0         44.60         51.46        12.87 o                         
   1  16   0          5.06          5.48         1.86 o                         
   2  16   0         35.75         37.94         4.21 o                         
   3  16   0          0.69         -0.69         2.40 o                         
   4  16   0          1.07          1.84         3.30 o                         
   1  17   0         82.13         89.99         6.49 o                         
   2  17   0         37.76         39.14         4.34 o                         
   3  17   0          2.93          4.47         2.64 o                         
   4  17   0          2.58          7.28         5.27 o                         
   0  18   0         59.19         74.36         8.66 o                         
   1  18   0          1.01          0.55         1.97 o                         
   2  18   0         10.95         10.32         2.50 o                         
   3  18   0          0.39         -0.44         2.85 o                         
   1  19   0          4.42          5.88         2.58 o                         
   2  19   0          0.12         -1.58         2.19 o                         
   3  19   0          8.92          8.71         4.49 o                         
   0  20   0         31.13         39.97         6.99 o                         
   1  20   0          8.90          2.36         2.31 o                         
   2  20   0          3.13          5.61         3.43 o                         
   3  20   0         10.95         14.51         4.06 o                         
   1  21   0          0.86          1.19         3.34 o                         
   2  21   0          1.71         -2.06         3.95 o                         
   0  22   0          0.06          3.28         7.45 o                         
   1  22   0          3.21         -0.53         5.58 o                         
  -6   1   1          0.15          3.28         4.18 o                         
  -5   1   1          0.02          1.67         1.83 o                         
  -4   1   1         15.89         15.73         2.65 o                         
  -3   1   1          5.84          4.35         1.55 o                         
  -2   1   1         11.39         13.49         1.82 o                         
  -1   1   1        149.60        141.46         3.82 o                         
   0   1   1       2422.76       2337.66        14.97 o                         
   1   1   1        261.74        242.12         5.41 o                         
   2   1   1       1833.55       1812.48        18.71 o                         
   3   1   1        408.26        461.05         8.25 o                         
   4   1   1          6.61          4.55         2.68 o                         
   5   1   1          4.14         -0.53         3.59 o                         
   6   1   1          4.75          8.61         5.25 o                         
  -6   2   1          1.68         -2.09         4.05 o                         
  -5   2   1          4.61          3.36         2.10 o                         
  -4   2   1        175.17        200.41         8.95 o                         
  -3   2   1        442.23        453.27        11.17 o                         
  -2   2   1         23.60         25.51         1.93 o                         
  -1   2   1          1.12          1.48         0.49 o                         
   0   2   1        163.26        145.20         4.50 o                         
   1   2   1        186.05        177.86         5.09 o                         
   2   2   1          0.08          1.13         1.28 o                         
   3   2   1          1.79          5.89         1.94 o                         
   4   2   1          8.03          9.83         3.80 o                         
   5   2   1          0.05         -4.27         4.27 o                         
   6   2   1          0.06         -4.29         7.47 o                         
  -6   3   1         29.23         29.75         6.09 o                         
  -5   3   1          6.99          3.32         2.57 o                         
  -4   3   1          0.04          0.49         1.84 o                         
  -3   3   1        360.89        366.93         8.84 o                         
  -2   3   1         60.56         59.21         4.47 o                         
  -1   3   1       5179.83       5068.04        27.49 o                         
   0   3   1       2087.71       2032.72        12.79 o                         
   1   3   1        282.20        276.62         3.86 o                         
   2   3   1         11.08          7.43         1.30 o                         
   3   3   1         43.92         51.37         4.20 o                         
   4   3   1         17.55         12.34         3.18 o                         
   5   3   1          2.22          4.11         3.40 o                         
   6   3   1          2.13          2.63         4.34 o                         
  -6   4   1         10.16          6.24         3.60 o                         
  -5   4   1         64.11         63.90         7.87 o                         
  -4   4   1          1.55          2.01         1.28 o                         
  -3   4   1         95.62         88.61         4.38 o                         
  -2   4   1          3.48          6.57         2.27 o                         
  -1   4   1        104.46        116.12         2.49 o                         
   0   4   1         25.37         25.03         1.66 o                         
   1   4   1          7.73          6.10         1.05 o                         
   2   4   1        123.59        122.57         4.40 o                         
   3   4   1         22.90         21.94         2.94 o                         
   4   4   1         20.06         15.20         2.93 o                         
   5   4   1         13.49          2.94         3.27 o                         
   6   4   1         12.05         11.07         4.71 o                         
  -6   5   1          1.99         -3.55         3.73 o                         
  -5   5   1         28.49         21.70         4.85 o                         
  -4   5   1         32.75         29.79         3.57 o                         
  -3   5   1         61.34         44.87         3.28 o                         
  -2   5   1         62.92         52.33         2.92 o                         
  -1   5   1        204.11        223.85         5.54 o                         
   0   5   1        525.96        524.38         8.47 o                         
   1   5   1         16.80         19.50         2.25 o                         
   2   5   1          6.19          6.16         1.00 o                         
   3   5   1        158.66        180.26         8.37 o                         
   4   5   1          1.64          1.77         1.88 o                         
   5   5   1         54.56         56.74         8.22 o                         
   6   5   1          4.89          7.45         4.56 o                         
  -6   6   1          0.36          5.84         3.55 o                         
  -5   6   1         29.43         25.84         5.27 o                         
  -4   6   1         27.36         22.35         2.54 o                         
  -3   6   1         13.39         13.80         1.88 o                         
  -2   6   1        237.04        254.76         6.67 o                         
  -1   6   1         70.63         68.14         2.97 o                         
   0   6   1       1217.05       1220.76        11.44 o                         
   1   6   1         50.54         51.93         2.87 o                         
   2   6   1         85.02         90.28         3.91 o                         
   3   6   1        131.37        132.99         7.30 o                         
   4   6   1         10.69         13.29         3.47 o                         
   5   6   1         14.39         12.77         3.66 o                         
   6   6   1          1.21         -1.70         5.89 o                         
  -6   7   1         21.16         17.88         6.67 o                         
  -5   7   1          2.99          3.12         3.33 o                         
  -4   7   1         95.18         96.74         5.50 o                         
  -3   7   1          0.12         -0.02         1.21 o                         
  -2   7   1        297.32        316.68         7.17 o                         
  -1   7   1         34.61         42.15         2.56 o                         
   0   7   1          0.14          1.31         1.63 o                         
   1   7   1        345.99        361.23         8.10 o                         
   2   7   1        162.41        174.23         5.92 o                         
   3   7   1         14.93         13.10         2.75 o                         
   4   7   1        164.54        160.90         9.34 o                         
   5   7   1         37.59         38.54         5.84 o                         
   6   7   1          0.91         -5.34         8.20 o                         
  -6   8   1          0.12          2.07         5.06 o                         
  -5   8   1          0.55          1.16         2.25 o                         
  -4   8   1          7.30          5.37         2.02 o                         
  -3   8   1          1.36         -1.40         1.40 o                         
  -2   8   1        114.78        118.89         4.54 o                         
  -1   8   1          5.75          2.18         1.09 o                         
   0   8   1       1014.62       1105.38        14.33 o                         
   1   8   1         37.38         32.35         2.64 o                         
   2   8   1         65.57         63.53         3.81 o                         
   3   8   1          2.34          3.72         1.58 o                         
   4   8   1         81.13         70.84         6.31 o                         
   5   8   1         39.27         35.54         5.59 o                         
  -6   9   1          2.64          2.39         4.72 o                         
  -5   9   1         27.09         25.08         4.36 o                         
  -4   9   1         30.98         26.29         3.19 o                         
  -3   9   1          9.45          3.59         1.33 o                         
  -2   9   1         18.52         19.73         2.07 o                         
  -1   9   1          0.41          0.59         1.06 o                         
   0   9   1        136.98        132.97         5.33 o                         
   1   9   1        227.49        240.93         7.41 o                         
   2   9   1        107.37        102.74         5.04 o                         
   3   9   1         51.06         55.09         3.86 o                         
   4   9   1          0.00          4.98         2.46 o                         
   5   9   1         10.95         20.76         4.76 o                         
  -5  10   1          0.08         -1.90         2.37 o                         
  -4  10   1         15.34         11.40         2.19 o                         
  -3  10   1         30.91         26.23         2.67 o                         
  -2  10   1          5.83          3.89         1.42 o                         
  -1  10   1        430.52        461.23        10.30 o                         
   0  10   1        263.02        259.11         7.82 o                         
   1  10   1         25.18         19.94         2.24 o                         
   2  10   1         25.80         25.34         2.66 o                         
   3  10   1        104.18        100.07         5.46 o                         
   4  10   1          7.07          6.91         2.92 o                         
   5  10   1         35.23         35.99         5.77 o                         
  -5  11   1          7.24          5.23         4.93 o                         
  -4  11   1         33.78         29.07         2.96 o                         
  -3  11   1         41.20         38.90         3.41 o                         
  -2  11   1         84.90         98.03         5.18 o                         
  -1  11   1         22.14         20.54         2.48 o                         
   0  11   1         84.72         73.66         4.44 o                         
   1  11   1        171.88        174.78         6.25 o                         
   2  11   1          0.26          0.97         1.47 o                         
   3  11   1          0.59          1.85         1.30 o                         
   4  11   1          1.71         -0.39         2.59 o                         
   5  11   1          2.62          2.24         3.33 o                         
  -5  12   1         43.67         51.82         7.26 o                         
  -4  12   1          3.45          0.92         2.62 o                         
  -3  12   1        158.44        167.81         6.97 o                         
  -2  12   1         98.74        100.81         5.45 o                         
  -1  12   1        169.22        186.90         7.29 o                         
   0  12   1        282.19        282.34        11.72 o                         
   1  12   1          1.34          2.41         1.59 o                         
   2  12   1         17.35         13.28         2.31 o                         
   3  12   1          0.03         -1.73         1.73 o                         
   4  12   1          0.10         -2.71         2.71 o                         
   5  12   1          0.02         -0.01         3.22 o                         
  -5  13   1          0.00          1.33         3.07 o                         
  -4  13   1          0.09          1.74         2.23 o                         
  -3  13   1         22.35         21.14         2.84 o                         
  -2  13   1          8.13          5.13         2.64 o                         
  -1  13   1         20.62         24.09         2.83 o                         
   0  13   1         13.11         13.63         2.19 o                         
   1  13   1          8.04         10.28         2.05 o                         
   2  13   1          1.31          1.68         1.53 o                         
   3  13   1         43.19         36.04         3.87 o                         
   4  13   1         16.76         15.40         3.93 o                         
   5  13   1          0.55          1.23         6.32 o                         
  -5  14   1          0.11          1.78         3.46 o                         
  -4  14   1          8.01          8.01         2.92 o                         
  -3  14   1         73.71         73.31         5.33 o                         
  -2  14   1        118.71        124.68         6.54 o                         
  -1  14   1        117.86        116.41         6.49 o                         
   0  14   1         32.21         32.54         4.87 o                         
   1  14   1         15.61         15.26         2.59 o                         
   2  14   1         11.13         11.14         2.22 o                         
   3  14   1         26.33         27.63         3.62 o                         
   4  14   1         43.74         43.48         5.95 o                         
  -4  15   1          0.11          0.46         2.87 o                         
  -3  15   1         50.06         53.97         6.01 o                         
  -2  15   1        100.40        108.01         6.40 o                         
  -1  15   1          0.64         -0.86         1.64 o                         
   0  15   1          5.92          4.26         1.73 o                         
   1  15   1          8.76         14.15         3.54 o                         
   2  15   1         93.95        112.14         6.17 o                         
   3  15   1         50.59         54.14         4.59 o                         
   4  15   1          0.15          3.09         4.07 o                         
  -4  16   1          1.44          4.47         3.65 o                         
  -3  16   1          8.82          7.98         3.07 o                         
  -2  16   1         21.54         29.75         4.27 o                         
  -1  16   1         21.24         15.10         4.38 o                         
   0  16   1         48.63         45.47         4.57 o                         
   1  16   1         75.15         77.28         5.78 o                         
   2  16   1          5.64          6.48         2.29 o                         
   3  16   1         18.27         23.54         3.29 o                         
   4  16   1         19.70         33.05         7.16 o                         
  -4  17   1          1.66          1.01         3.64 o                         
  -3  17   1          0.89          2.57         3.10 o                         
  -2  17   1          0.57          4.05         2.21 o                         
  -1  17   1          1.71          0.47         2.22 o                         
   0  17   1         16.03         17.12         3.10 o                         
   1  17   1          2.55          2.35         1.86 o                         
   2  17   1        124.39        133.89         8.18 o                         
   3  17   1         55.13         59.17         5.83 o                         
   4  17   1          0.84         -3.67         3.67 o                         
  -4  18   1          8.29          9.60         4.74 o                         
  -3  18   1          4.93          5.96         4.16 o                         
  -2  18   1          0.04         -2.06         2.69 o                         
  -1  18   1          0.84          5.29         2.13 o                         
   0  18   1         13.71         15.13         2.85 o                         
   1  18   1         53.64         60.17         5.76 o                         
   2  18   1          4.67          3.25         2.32 o                         
   3  18   1          1.12          1.19         2.92 o                         
  -3  19   1         14.43         17.44         4.88 o                         
  -2  19   1          0.53         -0.76         2.81 o                         
  -1  19   1         14.13          8.51         2.67 o                         
   0  19   1         31.00         35.73         4.27 o                         
   1  19   1         58.97         66.26         6.20 o                         
   2  19   1         41.66         38.56         5.47 o                         
   3  19   1          2.28          5.53         5.02 o                         
  -3  20   1          5.38         13.83         4.44 o                         
  -2  20   1         10.50          7.79         3.45 o                         
  -1  20   1          9.71         18.90         3.48 o                         
   0  20   1          8.07          8.20         2.90 o                         
   1  20   1         13.46          3.86         2.73 o                         
   2  20   1          2.02          3.72         3.30 o                         
  -2  21   1          0.39         -2.26         3.36 o                         
  -1  21   1          6.54          6.65         4.81 o                         
   0  21   1          3.81          2.80         3.30 o                         
   1  21   1          0.69         -1.85         2.58 o                         
   2  21   1          0.32         -3.45         3.45 o                         
  -1  22   1          6.66         14.66         4.70 o                         
   0  22   1          1.44          2.09         2.81 o                         
   1  22   1          0.68          0.58         2.81 o                         
  -6   0   2         20.86         20.70         8.13 o                         
  -5   0   2          2.78          6.19         3.28 o                         
  -4   0   2         92.82         85.11         8.08 o                         
  -3   0   2        503.87        540.81        15.59 o                         
  -2   0   2       1245.61       1177.03        25.50 o                         
  -1   0   2        195.50        167.03         5.69 o                         
   0   0   2       1129.61        952.28        13.25 o                         
   1   0   2          4.61          0.84         1.90 o                         
   2   0   2        290.01        305.42         7.67 o                         
   3   0   2        102.26        114.19        12.23 o                         
   4   0   2        575.16        642.80        33.89 o                         
   5   0   2        108.75        114.03        16.46 o                         
   6   0   2          1.26         -0.12         5.72 o                         
  -6   1   2          0.85         -1.28         2.87 o                         
  -5   1   2          0.17          0.40         1.52 o                         
  -4   1   2          0.92          1.67         1.57 o                         
  -3   1   2          5.96          5.98         1.83 o                         
  -2   1   2         10.38          5.65         1.69 o                         
  -1   1   2          1.61         -0.11         0.69 o                         
   0   1   2        326.52        303.25         5.30 o                         
   1   1   2        101.07         96.99         2.99 o                         
   2   1   2       1028.85       1181.53        15.76 o                         
   3   1   2        121.04        132.34         6.00 o                         
   4   1   2          1.03          0.71         2.58 o                         
   5   1   2         19.07         18.67         4.88 o                         
   6   1   2          0.27         -2.12         3.77 o                         
  -6   2   2          2.97          0.90         3.33 o                         
  -5   2   2          2.16          2.68         2.32 o                         
  -4   2   2         69.07         73.42         5.45 o                         
  -3   2   2         40.96         39.20         3.44 o                         
  -2   2   2        253.21        242.61         6.00 o                         
  -1   2   2       5643.29       5378.12        44.05 o                         
   0   2   2       1539.39       1569.16        14.60 o                         
   1   2   2        354.40        368.52         5.90 o                         
   2   2   2         57.54         64.62         7.33 o                         
   3   2   2         85.86         82.82         5.18 o                         
   4   2   2        319.59        356.33        18.02 o                         
   5   2   2         70.13         86.26        14.78 o                         
   6   2   2          0.73         -2.73         7.59 o                         
  -6   3   2         15.18         23.93         4.57 o                         
  -5   3   2         11.87          5.70         2.42 o                         
  -4   3   2         66.29         74.60         5.49 o                         
  -3   3   2        685.35        696.68        14.01 o                         
  -2   3   2        348.53        338.63         7.01 o                         
  -1   3   2      20572.29      19890.27        61.67 o                         
   0   3   2       6742.56       6550.40        26.72 o                         
   1   3   2        103.15        109.38         6.36 o                         
   2   3   2        190.49        229.32         7.90 o                         
   3   3   2         30.96         28.71         3.38 o                         
   4   3   2         33.53         29.96         3.76 o                         
   5   3   2         23.07         18.00         5.29 o                         
   6   3   2          0.98          3.92         8.44 o                         
  -6   4   2         24.28         21.97         5.83 o                         
  -5   4   2        152.55        166.92         9.11 o                         
  -4   4   2         10.17          6.43         1.76 o                         
  -3   4   2        130.56        124.12         6.00 o                         
  -2   4   2        407.36        394.31         6.90 o                         
  -1   4   2       4204.86       4098.13        29.63 o                         
   0   4   2       5647.36       5440.95        25.99 o                         
   1   4   2         10.13         12.08         1.35 o                         
   2   4   2        603.95        699.24        14.44 o                         
   3   4   2        143.87        143.95         7.48 o                         
   4   4   2        116.31        113.78        10.69 o                         
   5   4   2         14.14          8.72         7.15 o                         
   6   4   2          1.59          4.02         5.74 o                         
  -6   5   2          1.29          3.71         5.75 o                         
  -5   5   2         58.29         44.24         6.76 o                         
  -4   5   2        168.46        170.48         8.16 o                         
  -3   5   2         17.70         15.98         2.12 o                         
  -2   5   2         82.84         81.82         3.33 o                         
  -1   5   2         95.53        103.38         5.32 o                         
   0   5   2         15.10         14.44         1.59 o                         
   1   5   2         97.04        104.81         3.99 o                         
   2   5   2        869.86        929.13        17.38 o                         
   3   5   2         56.15         53.34         4.82 o                         
   4   5   2          1.61          4.72         1.86 o                         
   5   5   2          0.00         -0.46         3.33 o                         
  -6   6   2         20.71         22.63         5.61 o                         
  -5   6   2         56.15         60.86         5.53 o                         
  -4   6   2          7.19          8.06         2.82 o                         
  -3   6   2        112.04        109.11         4.72 o                         
  -2   6   2        117.83        121.37         3.99 o                         
  -1   6   2         44.58         38.35         3.07 o                         
   0   6   2       1229.29       1128.11        13.39 o                         
   1   6   2          0.20         -0.31         1.13 o                         
   2   6   2         95.66         96.88         3.82 o                         
   3   6   2         37.64         35.59         4.20 o                         
   4   6   2         94.31         86.01         6.90 o                         
   5   6   2         16.72         12.65         3.80 o                         
  -6   7   2          8.61         14.14         7.81 o                         
  -5   7   2         38.72         39.37         5.66 o                         
  -4   7   2        108.27        111.56         5.94 o                         
  -3   7   2         41.49         37.81         3.67 o                         
  -2   7   2        314.58        331.53         8.43 o                         
  -1   7   2         95.97         81.79         3.27 o                         
   0   7   2        103.16        106.05         4.45 o                         
   1   7   2        972.25       1059.71        14.46 o                         
   2   7   2        485.46        493.20         9.66 o                         
   3   7   2         47.67         38.71         4.30 o                         
   4   7   2          9.92          6.73         4.60 o                         
   5   7   2          9.74          9.28         9.91 o                         
  -6   8   2         13.17         15.70         7.77 o                         
  -5   8   2          2.29          1.02         2.17 o                         
  -4   8   2          6.20          4.93         1.79 o                         
  -3   8   2         25.23         25.26         2.46 o                         
  -2   8   2          0.93          2.01         1.80 o                         
  -1   8   2        276.99        277.99         7.30 o                         
   0   8   2        290.68        306.81         7.84 o                         
   1   8   2         89.76         83.00         4.27 o                         
   2   8   2         52.58         59.27         3.64 o                         
   3   8   2          4.55          3.28         1.86 o                         
   4   8   2          2.55          3.09         2.42 o                         
   5   8   2          1.70          3.41         3.76 o                         
  -6   9   2          7.07         -2.84         4.44 o                         
  -5   9   2          3.43         10.89         4.96 o                         
  -4   9   2          1.25          0.72         1.30 o                         
  -3   9   2         11.10         10.96         1.75 o                         
  -2   9   2         72.09         71.16         3.57 o                         
  -1   9   2        371.69        420.06         8.82 o                         
   0   9   2        553.89        591.06         9.95 o                         
   1   9   2          0.79          0.02         1.15 o                         
   2   9   2         98.77        101.48         5.16 o                         
   3   9   2         59.25         59.84         5.69 o                         
   4   9   2         83.42         79.36         7.21 o                         
   5   9   2         13.56         10.29         3.68 o                         
  -6  10   2          0.89          1.91         4.25 o                         
  -5  10   2         10.33         13.81         4.00 o                         
  -4  10   2        113.49        131.57         7.77 o                         
  -3  10   2          3.60          1.10         1.64 o                         
  -2  10   2        279.00        283.56         7.55 o                         
  -1  10   2         73.03         78.19         4.14 o                         
   0  10   2          9.39         14.01         1.79 o                         
   1  10   2        368.77        384.06        10.19 o                         
   2  10   2         59.27         63.82         4.34 o                         
   3  10   2        137.35        142.98         8.89 o                         
   4  10   2         60.76         54.90         6.14 o                         
   5  10   2          1.26         -2.86         3.40 o                         
  -5  11   2          7.20          5.69         2.89 o                         
  -4  11   2         10.33          7.41         2.54 o                         
  -3  11   2         30.06         24.77         3.77 o                         
  -2  11   2          1.16          0.26         1.67 o                         
  -1  11   2          7.21          7.78         1.43 o                         
   0  11   2          2.81          1.59         1.27 o                         
   1  11   2         48.72         47.96         3.88 o                         
   2  11   2          2.24          0.47         1.71 o                         
   3  11   2        150.32        158.56         9.62 o                         
   4  11   2         57.18         54.41         8.41 o                         
   5  11   2          6.12          7.95         3.46 o                         
  -5  12   2          8.39          4.83         3.10 o                         
  -4  12   2          8.82         15.35         3.47 o                         
  -3  12   2          8.73          6.74         2.89 o                         
  -2  12   2         64.19         72.54         4.29 o                         
  -1  12   2          1.22          0.18         1.19 o                         
   0  12   2         36.35         31.34         3.76 o                         
   1  12   2         13.86         11.09         2.18 o                         
   2  12   2          0.29          1.05         1.54 o                         
   3  12   2         53.57         51.02         5.61 o                         
   4  12   2          6.41          3.80         2.58 o                         
   5  12   2          0.07          1.49         3.26 o                         
  -5  13   2          7.94          5.85        10.98 o                         
  -4  13   2          0.13          3.48         3.43 o                         
  -3  13   2        122.71        126.80        12.30 o                         
  -2  13   2         75.36         73.63         4.60 o                         
  -1  13   2         34.64         32.05         3.10 o                         
   0  13   2          0.33          1.28         1.51 o                         
   1  13   2         27.46         29.85         2.95 o                         
   2  13   2         33.66         34.53         3.66 o                         
   3  13   2         40.15         45.24         5.63 o                         
   4  13   2          0.22          1.31         2.59 o                         
  -5  14   2          0.30         -3.60         6.45 o                         
  -4  14   2          0.06          1.12         2.95 o                         
  -3  14   2         22.68         18.39         3.97 o                         
  -2  14   2         99.27        100.32         8.03 o                         
  -1  14   2          8.52         10.43         2.94 o                         
   0  14   2        152.56        166.51         7.73 o                         
   1  14   2          9.25          5.52         1.50 o                         
   2  14   2          0.55          2.33         1.76 o                         
   3  14   2          0.50         -2.29         3.87 o                         
   4  14   2          0.15         -3.89         3.89 o                         
  -5  15   2         14.26         18.87         5.77 o                         
  -4  15   2          3.00          3.54         2.76 o                         
  -3  15   2          4.26          2.29         2.66 o                         
  -2  15   2          0.01          1.35         2.01 o                         
  -1  15   2        102.20        120.55         6.56 o                         
   0  15   2        136.33        151.60         7.67 o                         
   1  15   2          5.13          3.39         2.02 o                         
   2  15   2          0.20         -1.56         1.82 o                         
   3  15   2          4.59          0.36         2.80 o                         
   4  15   2          1.74         -1.22         3.39 o                         
  -4  16   2          0.19          3.49         3.27 o                         
  -3  16   2          8.54          6.15         3.15 o                         
  -2  16   2         13.79         12.88         3.25 o                         
  -1  16   2         11.67          7.47         2.81 o                         
   0  16   2         93.22        108.37         6.85 o                         
   1  16   2         15.02         16.45         3.08 o                         
   2  16   2         97.65        103.87         6.34 o                         
   3  16   2         50.77         47.54         5.42 o                         
   4  16   2          0.64          4.26         3.39 o                         
  -4  17   2          0.83         -3.05         3.05 o                         
  -3  17   2         15.35         20.71         4.55 o                         
  -2  17   2         17.93         19.86         4.09 o                         
  -1  17   2          1.92          1.20         1.83 o                         
   0  17   2         11.41         14.14         2.71 o                         
   1  17   2          0.13          3.02         2.32 o                         
   2  17   2          3.20          2.13         2.24 o                         
   3  17   2          9.38         10.37         2.96 o                         
  -4  18   2          0.10          2.49         3.43 o                         
  -3  18   2          3.51          2.95         2.70 o                         
  -2  18   2          0.10          0.91         2.68 o                         
  -1  18   2          1.86          0.34         2.75 o                         
   0  18   2          2.36          3.68         2.39 o                         
   1  18   2          0.29         -0.62         2.26 o                         
   2  18   2          3.06         -0.25         2.15 o                         
   3  18   2          0.78         -2.18         2.87 o                         
  -3  19   2          3.02          1.74         3.28 o                         
  -2  19   2          0.41          1.75         2.47 o                         
  -1  19   2          3.17          5.66         3.05 o                         
   0  19   2         27.83         23.68         3.94 o                         
   1  19   2         39.78         41.58         5.14 o                         
   2  19   2          0.02         -1.22         2.53 o                         
   3  19   2          1.22          5.76         3.19 o                         
  -3  20   2          2.04          8.20         6.88 o                         
  -2  20   2          3.18         -1.92         3.28 o                         
  -1  20   2          6.38          6.15         3.12 o                         
   0  20   2          2.64          0.44         2.77 o                         
   1  20   2          4.01          6.81         2.82 o                         
   2  20   2          4.37          2.89         2.64 o                         
  -2  21   2          0.53          1.71         3.18 o                         
  -1  21   2          4.63          8.08         3.67 o                         
   0  21   2          1.73          0.89         2.77 o                         
   1  21   2          6.40          4.95         3.49 o                         
  -1  22   2          0.12          4.54         4.00 o                         
   0  22   2          0.22         -1.30         3.25 o                         
  -6   1   3         32.29         34.58         6.09 o                         
  -5   1   3          1.01          1.41         1.87 o                         
  -4   1   3          6.37          6.65         1.62 o                         
  -3   1   3         25.87         25.86         2.58 o                         
  -2   1   3        619.40        650.85        20.89 o                         
  -1   1   3        980.22        966.27        11.32 o                         
   0   1   3        242.00        239.05         5.84 o                         
   1   1   3         34.24         39.32         2.36 o                         
   2   1   3         18.62         11.61         1.68 o                         
   3   1   3        116.43        115.12         5.69 o                         
   4   1   3         17.35         13.65         4.33 o                         
   5   1   3         52.77         52.35         8.87 o                         
  -6   2   3         13.28         10.14         2.63 o                         
  -5   2   3         56.01         65.22         5.10 o                         
  -4   2   3         64.53         57.16         4.99 o                         
  -3   2   3          2.73          1.33         1.07 o                         
  -2   2   3        166.76        176.39         5.91 o                         
  -1   2   3        227.85        236.65         6.11 o                         
   0   2   3         66.05         58.46         4.06 o                         
   1   2   3         25.53         16.32         1.66 o                         
   2   2   3         94.30        103.12         5.35 o                         
   3   2   3          0.76          2.80         3.53 o                         
   4   2   3         13.36         16.44         5.31 o                         
   5   2   3          3.91          0.68         3.24 o                         
  -6   3   3          0.90         -0.60         2.54 o                         
  -5   3   3          0.16         -0.01         4.05 o                         
  -4   3   3          5.52          5.47         2.03 o                         
  -3   3   3         14.19         10.41         2.12 o                         
  -2   3   3         84.77         86.07         3.87 o                         
  -1   3   3        647.25        638.25         9.53 o                         
   0   3   3        490.41        512.13        10.30 o                         
   1   3   3         89.74         86.50         3.68 o                         
   2   3   3        365.85        380.48        11.95 o                         
   3   3   3         46.23         50.29         4.36 o                         
   4   3   3         26.52         17.04         4.69 o                         
   5   3   3          4.70          8.27         5.61 o                         
  -6   4   3          0.71         -0.96         2.46 o                         
  -5   4   3         23.01         17.85         3.16 o                         
  -4   4   3         14.85         10.35         2.30 o                         
  -3   4   3        167.47        168.12         6.84 o                         
  -2   4   3         13.13         16.04         1.58 o                         
  -1   4   3       2424.19       2446.80        21.00 o                         
   0   4   3         19.18         15.74         3.16 o                         
   1   4   3       1756.89       1829.95        22.49 o                         
   2   4   3        146.30        168.49         7.54 o                         
   3   4   3         57.26         58.45         5.12 o                         
   4   4   3          1.52          0.45         2.63 o                         
   5   4   3         16.45         12.51         4.64 o                         
  -6   5   3          0.19          0.45         3.79 o                         
  -5   5   3          2.88          0.74         1.88 o                         
  -4   5   3         31.58         29.00         3.07 o                         
  -3   5   3        134.74        115.49         5.51 o                         
  -2   5   3         41.63         32.23         3.84 o                         
  -1   5   3        417.04        456.89         6.95 o                         
   0   5   3          8.33          7.65         2.38 o                         
   1   5   3          3.23          4.26         1.45 o                         
   2   5   3         88.33         96.37         5.95 o                         
   3   5   3          2.09          3.13         2.49 o                         
   4   5   3         18.08         18.81         3.60 o                         
   5   5   3          0.08         -0.84         8.99 o                         
  -6   6   3          1.17         -3.46         5.63 o                         
  -5   6   3          3.64          2.24         2.13 o                         
  -4   6   3         53.05         54.39         4.20 o                         
  -3   6   3         29.62         29.87         2.54 o                         
  -2   6   3        131.07        116.92         6.49 o                         
  -1   6   3          3.02          0.90         1.07 o                         
   0   6   3        284.26        306.53         7.62 o                         
   1   6   3        152.47        162.05         5.74 o                         
   2   6   3        175.04        199.20         8.82 o                         
   3   6   3         19.23         15.59         2.99 o                         
   4   6   3         87.02        108.16         7.88 o                         
   5   6   3          0.01          0.29         3.23 o                         
  -6   7   3          0.32         -1.83         6.00 o                         
  -5   7   3         40.25         41.38         5.95 o                         
  -4   7   3         43.07         38.90         3.99 o                         
  -3   7   3         23.11         24.13         3.23 o                         
  -2   7   3        409.04        451.11        13.13 o                         
  -1   7   3        430.58        448.80         7.60 o                         
   0   7   3        131.78        145.76         5.55 o                         
   1   7   3         44.33         41.88         3.14 o                         
   2   7   3          4.70          3.97         2.00 o                         
   3   7   3          5.15          3.27         2.56 o                         
   4   7   3         30.74         22.54         3.97 o                         
   5   7   3          4.95         -0.79         4.05 o                         
  -6   8   3          6.26          8.05         4.55 o                         
  -5   8   3         17.62         15.73         3.74 o                         
  -4   8   3         12.50         10.38         2.62 o                         
  -3   8   3         20.02         19.12         4.10 o                         
  -2   8   3         10.88         13.64         2.78 o                         
  -1   8   3        518.45        522.36         9.05 o                         
   0   8   3         75.81         88.80         4.51 o                         
   1   8   3         52.97         56.28         5.33 o                         
   2   8   3        190.12        192.68         6.64 o                         
   3   8   3         73.34         72.54         6.29 o                         
   4   8   3         13.82         11.24         3.05 o                         
   5   8   3          3.33          0.80         4.35 o                         
  -6   9   3          3.86          9.36         4.97 o                         
  -5   9   3          3.45          4.62         2.58 o                         
  -4   9   3         85.17         91.67         7.21 o                         
  -3   9   3         98.15        106.17         7.37 o                         
  -2   9   3          1.01          4.09         2.14 o                         
  -1   9   3          8.34          6.29         1.32 o                         
   0   9   3          7.26          9.31         1.57 o                         
   1   9   3         34.92         33.34         3.10 o                         
   2   9   3         21.84         21.47         2.63 o                         
   3   9   3         13.44         12.02         3.61 o                         
   4   9   3         49.61         54.75         6.50 o                         
   5   9   3          2.66         -0.60         5.99 o                         
  -6  10   3          4.49          5.78         6.61 o                         
  -5  10   3          4.78          5.15         2.95 o                         
  -4  10   3         40.46         38.02         5.22 o                         
  -3  10   3         73.54         72.00         6.34 o                         
  -2  10   3         13.80         12.81         3.02 o                         
  -1  10   3        158.94        151.06         5.66 o                         
   0  10   3         96.45         93.32         5.03 o                         
   1  10   3          0.03         -0.17         1.18 o                         
   2  10   3          5.96          3.71         1.53 o                         
   3  10   3         25.35         23.67         4.27 o                         
   4  10   3         58.61         60.90         6.71 o                         
   5  10   3          0.07         -4.03         5.85 o                         
  -5  11   3          1.59         -1.67         3.00 o                         
  -4  11   3         52.90         56.53         6.30 o                         
  -3  11   3        106.43        108.73         7.93 o                         
  -2  11   3         24.70         30.31         4.05 o                         
  -1  11   3          8.11          4.68         1.71 o                         
   0  11   3         28.33         26.91         3.14 o                         
   1  11   3          1.21         -0.70         1.92 o                         
   2  11   3          0.09         -1.22         1.54 o                         
   3  11   3          7.24          8.77         2.67 o                         
   4  11   3          3.54          4.10         2.59 o                         
  -5  12   3          3.97          3.96         2.96 o                         
  -4  12   3          8.66         11.65         3.55 o                         
  -3  12   3         39.20         33.35         4.47 o                         
  -2  12   3         77.39         62.93         7.69 o                         
  -1  12   3         36.00         35.66         3.11 o                         
   0  12   3          0.17          0.47         1.10 o                         
   1  12   3         27.69         23.43         3.00 o                         
   2  12   3        107.60        112.84         6.26 o                         
   3  12   3        116.36        122.63         8.98 o                         
   4  12   3         19.22         12.33         3.52 o                         
  -5  13   3          1.71          2.14         3.96 o                         
  -4  13   3         18.12         17.53         4.32 o                         
  -3  13   3         79.62         85.52         7.58 o                         
  -2  13   3          0.66         -0.84         2.11 o                         
  -1  13   3         10.88          9.34         1.97 o                         
   0  13   3        198.47        199.82        10.13 o                         
   1  13   3          6.42          7.76         1.64 o                         
   2  13   3        213.79        228.59         9.90 o                         
   3  13   3         28.40         31.99         4.90 o                         
   4  13   3          1.16          3.63         2.80 o                         
  -5  14   3          0.77          2.69         5.73 o                         
  -4  14   3          0.12          1.20         4.96 o                         
  -3  14   3          4.57          1.95         3.33 o                         
  -2  14   3          6.99         10.61         2.51 o                         
  -1  14   3         83.71         83.44         5.73 o                         
   0  14   3         15.61         14.14         2.52 o                         
   1  14   3         33.44         27.78         3.42 o                         
   2  14   3         35.50         38.36         4.12 o                         
   3  14   3          3.71          2.76         2.75 o                         
   4  14   3          6.95          7.87         4.01 o                         
  -5  15   3          0.17          2.40         4.01 o                         
  -4  15   3          3.07          3.67         3.69 o                         
  -3  15   3          1.64          0.30         2.33 o                         
  -2  15   3         25.56         31.40         4.81 o                         
  -1  15   3         18.95         14.70         2.64 o                         
   0  15   3          4.38          7.34         2.34 o                         
   1  15   3         11.75          7.68         2.75 o                         
   2  15   3         18.33         18.74         3.14 o                         
   3  15   3          1.22         -2.90         4.36 o                         
   4  15   3          0.05         -3.59         3.59 o                         
  -4  16   3          5.26          1.40         4.38 o                         
  -3  16   3         27.91         31.86         5.48 o                         
  -2  16   3         13.53          9.74         2.98 o                         
  -1  16   3          0.36          1.99         2.21 o                         
   0  16   3         11.72          7.92         2.49 o                         
   1  16   3         28.56         27.89         3.29 o                         
   2  16   3         31.32         35.36         4.55 o                         
   3  16   3          7.40          5.45         3.05 o                         
  -4  17   3          0.16          4.56         3.77 o                         
  -3  17   3          2.42          0.68         2.93 o                         
  -2  17   3          6.51          4.33         3.02 o                         
  -1  17   3         74.93         63.33         6.77 o                         
   0  17   3         73.28         79.74         9.14 o                         
   1  17   3         35.28         35.80         4.29 o                         
   2  17   3          0.97         -2.04         2.04 o                         
   3  17   3         18.86         17.58         5.01 o                         
  -4  18   3          0.00         -4.20         4.20 o                         
  -3  18   3          0.18          3.71         3.10 o                         
  -2  18   3          0.13         -0.55         3.37 o                         
  -1  18   3          0.17          1.47         2.53 o                         
   0  18   3          1.61          1.46         2.41 o                         
   1  18   3          6.31          7.04         2.48 o                         
   2  18   3          0.47          2.33         2.32 o                         
   3  18   3          2.58          0.78         2.73 o                         
  -3  19   3          0.67          6.13         2.69 o                         
  -2  19   3          0.97          1.83         2.87 o                         
  -1  19   3          2.98          1.32         3.60 o                         
   0  19   3          3.10          1.18         2.13 o                         
   1  19   3         18.62         17.33         3.40 o                         
   2  19   3          9.29          4.68         2.97 o                         
  -3  20   3          0.64         -2.49         3.13 o                         
  -2  20   3          0.28          4.80         3.53 o                         
  -1  20   3          0.05         -3.03         3.38 o                         
   0  20   3          7.11          3.28         3.27 o                         
   1  20   3         21.18         16.83         3.62 o                         
   2  20   3          4.57          0.26         2.93 o                         
  -2  21   3          6.99          7.81         5.05 o                         
  -1  21   3          0.01          0.80         3.23 o                         
   0  21   3         15.59         20.74         7.31 o                         
   1  21   3         11.00          7.34         3.57 o                         
  -6   0   4          2.59          0.56         4.29 o                         
  -5   0   4          5.82          6.72         2.20 o                         
  -4   0   4        218.34        238.68        12.35 o                         
  -3   0   4         75.68         76.59         8.28 o                         
  -2   0   4        248.38        222.42         9.37 o                         
  -1   0   4         17.90         14.23         3.86 o                         
   0   0   4          0.82          0.15         1.81 o                         
   1   0   4        956.21       1077.54        26.49 o                         
   2   0   4        582.94        623.84        17.82 o                         
   3   0   4        167.46        169.70        17.23 o                         
   4   0   4          7.93          8.85         6.06 o                         
   5   0   4          8.12         14.50         8.77 o                         
  -6   1   4         38.04         41.83         3.84 o                         
  -5   1   4         92.84        109.61         5.38 o                         
  -4   1   4          1.40         -0.79         1.82 o                         
  -3   1   4         39.47         42.61         3.19 o                         
  -2   1   4          1.36         -1.22         1.45 o                         
  -1   1   4         26.99         24.54         3.09 o                         
   0   1   4        335.42        361.21         8.24 o                         
   1   1   4         17.71         17.01         1.92 o                         
   2   1   4         24.59         27.36         3.76 o                         
   3   1   4          5.28         -0.92         2.46 o                         
   4   1   4         28.55         28.31         6.40 o                         
   5   1   4          8.18          4.60         3.77 o                         
  -6   2   4         18.31         17.74         2.78 o                         
  -5   2   4         15.54         12.31         2.09 o                         
  -4   2   4         70.37         77.09         4.35 o                         
  -3   2   4        107.93        126.82         6.17 o                         
  -2   2   4         61.74         56.91         3.59 o                         
  -1   2   4        629.59        614.57        10.41 o                         
   0   2   4          0.01         -1.01         1.01 o                         
   1   2   4        970.10       1092.90        14.51 o                         
   2   2   4        287.18        306.98         9.39 o                         
   3   2   4        104.96        106.67         6.32 o                         
   4   2   4         76.08         91.21        10.42 o                         
   5   2   4          1.79         -5.12         5.14 o                         
  -6   3   4          8.34          4.97         1.94 o                         
  -5   3   4          6.45          4.02         1.89 o                         
  -4   3   4          5.17          4.91         1.51 o                         
  -3   3   4        191.22        200.47         7.62 o                         
  -2   3   4        171.81        162.64         5.77 o                         
  -1   3   4        462.19        447.08        11.65 o                         
   0   3   4          9.53         11.45         2.69 o                         
   1   3   4        981.27       1012.28        14.25 o                         
   2   3   4         23.45         16.71         4.79 o                         
   3   3   4        597.55        620.91        15.98 o                         
   4   3   4         83.83         92.28        10.80 o                         
   5   3   4          0.09          2.51         4.99 o                         
  -6   4   4          2.52         -1.11         3.27 o                         
  -5   4   4         44.62         45.86         3.80 o                         
  -4   4   4         58.71         64.26         4.99 o                         
  -3   4   4          7.88          6.30         2.08 o                         
  -2   4   4          0.09          1.72         0.97 o                         
  -1   4   4        165.80        188.69         8.26 o                         
   0   4   4        178.67        200.26         7.51 o                         
   1   4   4         51.54         49.15         3.21 o                         
   2   4   4        114.18        123.78         6.99 o                         
   3   4   4          6.00          5.83         2.24 o                         
   4   4   4         29.76         30.52         6.31 o                         
   5   4   4          0.00         -1.71         6.32 o                         
  -6   5   4          2.04          3.80         3.92 o                         
  -5   5   4          1.39         -1.44         2.84 o                         
  -4   5   4          3.47          2.99         1.77 o                         
  -3   5   4         35.25         34.01         2.71 o                         
  -2   5   4        448.98        450.80        15.74 o                         
  -1   5   4          1.13          2.90         1.32 o                         
   0   5   4         92.54         85.19         5.10 o                         
   1   5   4         93.93         80.68         5.42 o                         
   2   5   4         21.23         17.79         2.72 o                         
   3   5   4         19.76         17.08         2.94 o                         
   4   5   4          0.05          1.06         6.19 o                         
   5   5   4          2.59          9.72         6.41 o                         
  -6   6   4          5.73          1.01         6.49 o                         
  -5   6   4         35.96         48.33         6.66 o                         
  -4   6   4         48.06         41.12         6.07 o                         
  -3   6   4        104.94        114.36        15.26 o                         
  -2   6   4       3144.99       3341.20        44.34 o                         
  -1   6   4       3646.92       3797.74        38.88 o                         
   0   6   4        130.02        135.88         6.51 o                         
   1   6   4          5.30          4.65         1.68 o                         
   2   6   4         45.54         48.89         4.75 o                         
   3   6   4        428.75        443.20        15.10 o                         
   4   6   4        202.75        215.63        19.77 o                         
   5   6   4          0.11          2.01         4.15 o                         
  -6   7   4          7.20         12.63         7.85 o                         
  -5   7   4          6.83          1.28         3.08 o                         
  -4   7   4          0.00         -0.18         2.79 o                         
  -3   7   4         29.72         28.33        10.53 o                         
  -2   7   4        372.30        378.74        15.56 o                         
  -1   7   4        835.59        767.61        16.17 o                         
   0   7   4         19.05         18.13         2.67 o                         
   1   7   4         94.18         92.75         6.07 o                         
   2   7   4          0.78         -1.10         1.97 o                         
   3   7   4          2.58          1.35         1.89 o                         
   4   7   4          3.80          1.63         5.15 o                         
   5   7   4          0.19         -4.99         4.99 o                         
  -6   8   4          0.28          9.44         6.55 o                         
  -5   8   4          0.54          0.24         3.36 o                         
  -4   8   4         17.95         22.89         4.76 o                         
  -3   8   4         50.06         41.68         5.62 o                         
  -2   8   4         58.74         62.04         5.31 o                         
  -1   8   4        110.79        117.71         4.76 o                         
   0   8   4         53.10         43.66         3.46 o                         
   1   8   4          1.45          1.51         1.91 o                         
   2   8   4          1.14          1.27         1.84 o                         
   3   8   4          2.04         -0.29         2.26 o                         
   4   8   4          0.08          1.99         2.82 o                         
   5   8   4          7.09         12.05         6.17 o                         
  -6   9   4          2.82         -4.84         4.84 o                         
  -5   9   4          0.23          1.01         2.83 o                         
  -4   9   4          0.06         -2.42         2.42 o                         
  -3   9   4         38.00         39.73         4.68 o                         
  -2   9   4          2.87          0.54         2.57 o                         
  -1   9   4         49.15         44.07         4.02 o                         
   0   9   4         63.35         67.98         4.38 o                         
   1   9   4         93.48         93.64         5.31 o                         
   2   9   4         34.50         32.97         4.48 o                         
   3   9   4          0.68         -1.46         2.87 o                         
   4   9   4         14.76         13.98         3.31 o                         
  -5  10   4          2.88          0.86         3.30 o                         
  -4  10   4          6.03          3.71         4.60 o                         
  -3  10   4         89.41         90.01         7.19 o                         
  -2  10   4          2.13          5.12         1.70 o                         
  -1  10   4         68.34         74.21         4.14 o                         
   0  10   4         60.85         62.33         4.29 o                         
   1  10   4         46.78         45.17         4.23 o                         
   2  10   4         40.83         45.15         5.01 o                         
   3  10   4          0.92         -2.01         2.77 o                         
   4  10   4          9.61          6.86         2.92 o                         
  -5  11   4          4.84          6.55         3.83 o                         
  -4  11   4         51.40         57.89         6.53 o                         
  -3  11   4         88.87         93.65         7.87 o                         
  -2  11   4         42.33         32.42         4.55 o                         
  -1  11   4        229.72        256.35         7.94 o                         
   0  11   4         36.66         39.11         3.58 o                         
   1  11   4        105.24        107.78         6.17 o                         
   2  11   4        105.44        134.44         9.58 o                         
   3  11   4         18.21         11.70         3.60 o                         
   4  11   4          1.77         -1.29         2.75 o                         
  -5  12   4          1.37         -3.60         3.60 o                         
  -4  12   4          1.89         -1.61         2.77 o                         
  -3  12   4         32.58         35.18         4.74 o                         
  -2  12   4          9.04          7.08         2.41 o                         
  -1  12   4        130.98        143.94         6.30 o                         
   0  12   4          2.29          2.55         1.42 o                         
   1  12   4          4.61          6.84         1.94 o                         
   2  12   4         29.01         21.36         2.77 o                         
   3  12   4          0.16          2.98         3.79 o                         
   4  12   4          2.38          0.27         3.57 o                         
  -5  13   4          3.42          4.54         4.02 o                         
  -4  13   4          0.84         -2.87         2.87 o                         
  -3  13   4          1.87          1.52         3.33 o                         
  -2  13   4          0.36          2.37         2.45 o                         
  -1  13   4         30.38         31.58         4.57 o                         
   0  13   4          0.18          0.24         2.11 o                         
   1  13   4        132.20        136.65         7.49 o                         
   2  13   4         22.97         24.38         3.50 o                         
   3  13   4          2.84          6.58         3.26 o                         
   4  13   4          0.82         -4.34         6.87 o                         
  -5  14   4          6.84          5.50         3.59 o                         
  -4  14   4         16.29          5.83         6.09 o                         
  -3  14   4          1.99         -1.23         2.46 o                         
  -2  14   4          8.16         -1.29         3.21 o                         
  -1  14   4         63.93         49.04         6.34 o                         
   0  14   4         73.94         75.08         4.65 o                         
   1  14   4         11.31         13.02         2.90 o                         
   2  14   4        182.41        192.42        12.25 o                         
   3  14   4         64.85         67.83         7.48 o                         
   4  14   4          0.00         -2.73         3.51 o                         
  -4  15   4          0.42          0.76         3.11 o                         
  -3  15   4          2.28          2.04         3.86 o                         
  -2  15   4          0.35          0.39         2.53 o                         
  -1  15   4          1.33          0.52         2.15 o                         
   0  15   4          8.43          5.99         2.25 o                         
   1  15   4          9.78          5.73         2.16 o                         
   2  15   4          8.20          2.90         2.16 o                         
   3  15   4         11.01         14.29         4.30 o                         
  -4  16   4         11.43          6.13         3.43 o                         
  -3  16   4          2.20          2.91         3.78 o                         
  -2  16   4          2.05         -1.60         3.68 o                         
  -1  16   4         52.43         48.51         6.06 o                         
   0  16   4         77.02         80.59         6.13 o                         
   1  16   4          2.03          3.25         1.85 o                         
   2  16   4         13.55         11.89         3.66 o                         
   3  16   4          0.01          1.02         3.30 o                         
  -4  17   4          0.65          9.18         4.25 o                         
  -3  17   4          0.48         -0.69         4.30 o                         
  -2  17   4          0.08          0.23         2.57 o                         
  -1  17   4          5.39          7.20         3.25 o                         
   0  17   4          2.21         -0.79         4.03 o                         
   1  17   4          1.26         -1.41         2.18 o                         
   2  17   4          0.63          0.43         3.11 o                         
   3  17   4          1.37          2.81         3.45 o                         
  -3  18   4          0.78          1.84         2.88 o                         
  -2  18   4          7.38          0.55         2.91 o                         
  -1  18   4          2.63          3.54         2.81 o                         
   0  18   4          0.06          0.68         2.49 o                         
   1  18   4          0.75          0.98         2.56 o                         
   2  18   4          2.73          3.23         2.79 o                         
  -3  19   4          5.66          7.46         4.91 o                         
  -2  19   4          4.74          7.94         3.49 o                         
  -1  19   4         16.91          6.01         3.88 o                         
   0  19   4          3.94          0.47         2.66 o                         
   1  19   4         11.46         10.25         2.90 o                         
   2  19   4          4.69          2.53         3.07 o                         
  -2  20   4          2.70          4.48         4.01 o                         
  -1  20   4          0.17         -2.68         3.57 o                         
   0  20   4          0.07          6.21         3.17 o                         
   1  20   4          0.19         -3.66         3.66 o                         
  -1  21   4          1.14          3.19         4.14 o                         
   0  21   4          1.04          5.08         4.63 o                         
  -6   1   5          0.00          2.87         2.61 o                         
  -5   1   5          0.38          1.85         2.07 o                         
  -4   1   5         36.16         27.59         4.38 o                         
  -3   1   5          4.62          3.74         1.84 o                         
  -2   1   5        291.56        312.31         8.56 o                         
  -1   1   5          2.73          1.76         1.26 o                         
   0   1   5        209.28        217.59         7.25 o                         
   1   1   5         24.21         22.33         2.49 o                         
   2   1   5         50.92         51.94         3.52 o                         
   3   1   5         19.09         19.89         5.06 o                         
   4   1   5          5.28          1.80         3.87 o                         
   5   1   5          0.01          0.30         9.72 o                         
  -6   2   5         17.06         15.15         4.06 o                         
  -5   2   5          6.77          3.10         2.49 o                         
  -4   2   5          6.87          3.14         2.19 o                         
  -3   2   5         88.17         80.83         4.68 o                         
  -2   2   5          4.32          1.04         1.24 o                         
  -1   2   5         60.68         70.92         4.11 o                         
   0   2   5         13.31         15.45         1.93 o                         
   1   2   5          6.76          7.05         1.43 o                         
   2   2   5         59.95         60.95         3.80 o                         
   3   2   5         59.57         74.89         9.54 o                         
   4   2   5         87.01         84.13        10.76 o                         
   5   2   5          2.88          5.09         4.79 o                         
  -6   3   5          3.84          3.99         4.13 o                         
  -5   3   5          1.14         -1.76         1.81 o                         
  -4   3   5          0.68         -1.10         1.77 o                         
  -3   3   5         58.75         61.18         4.15 o                         
  -2   3   5        387.90        387.98        10.17 o                         
  -1   3   5         82.54         82.09         4.40 o                         
   0   3   5         65.39         60.76         3.99 o                         
   1   3   5        139.25        142.58         6.00 o                         
   2   3   5         47.07         43.38         4.50 o                         
   3   3   5        113.51        127.18         9.90 o                         
   4   3   5          5.57          9.88         4.72 o                         
   5   3   5          5.80          3.39         5.82 o                         
  -6   4   5         18.37         18.28         3.61 o                         
  -5   4   5         24.53         31.37         4.82 o                         
  -4   4   5         17.11         20.09         3.14 o                         
  -3   4   5         24.53         23.71         2.46 o                         
  -2   4   5          1.08          1.41         1.13 o                         
  -1   4   5        100.03        112.13         5.67 o                         
   0   4   5        109.11        121.14         5.63 o                         
   1   4   5         63.54         65.18         4.12 o                         
   2   4   5         31.56         28.32         3.78 o                         
   3   4   5         41.28         39.83         4.67 o                         
   4   4   5         28.34         12.58        10.18 o                         
   5   4   5          0.20          2.36         8.61 o                         
  -6   5   5          0.72         -2.19         3.58 o                         
  -5   5   5         17.54         16.38         4.94 o                         
  -4   5   5         38.56         44.39         6.72 o                         
  -3   5   5          3.40          4.35         7.39 o                         
  -2   5   5         21.51         20.51         2.76 o                         
  -1   5   5          2.86          5.83         2.47 o                         
   0   5   5         23.83         14.45         7.09 o                         
   1   5   5         48.13         37.66         3.39 o                         
   2   5   5         63.52         61.85         5.54 o                         
   3   5   5          2.07          3.10         2.77 o                         
   4   5   5          0.06         -4.61         4.61 o                         
  -6   6   5          2.43          0.87         3.42 o                         
  -5   6   5          5.08          4.37         3.24 o                         
  -4   6   5         10.52          8.90         2.23 o                         
  -3   6   5         12.44         11.49         2.99 o                         
  -2   6   5        515.21        529.37        18.88 o                         
  -1   6   5        404.19        420.90        14.06 o                         
   0   6   5        235.74        255.20         9.71 o                         
   1   6   5        129.39        137.32         6.40 o                         
   2   6   5         21.03         22.38         3.46 o                         
   3   6   5          0.16          3.16         3.06 o                         
   4   6   5          7.40          8.44         4.72 o                         
  -6   7   5          0.00          1.04         3.23 o                         
  -5   7   5         22.37         24.11         5.56 o                         
  -4   7   5         73.40         75.49         8.79 o                         
  -3   7   5          3.36         -2.08         2.08 o                         
  -2   7   5        111.80        105.83        10.36 o                         
  -1   7   5         50.90         53.19         4.16 o                         
   0   7   5         68.82         63.76         5.08 o                         
   1   7   5        129.88        126.94         7.82 o                         
   2   7   5          1.88          4.86         1.80 o                         
   3   7   5          1.17         -1.65         2.17 o                         
   4   7   5         10.49          5.53         3.67 o                         
  -6   8   5          0.01          2.94         3.93 o                         
  -5   8   5         35.91         47.05         7.47 o                         
  -4   8   5         91.69        105.05         9.92 o                         
  -3   8   5          8.85         10.40         3.62 o                         
  -2   8   5          6.23          3.41         5.13 o                         
  -1   8   5         20.36         17.36         3.46 o                         
   0   8   5         29.40         22.80         3.11 o                         
   1   8   5         56.58         57.30         5.41 o                         
   2   8   5         42.11         37.21         4.59 o                         
   3   8   5         39.13         34.41         4.96 o                         
   4   8   5          1.15         -1.89         3.89 o                         
  -5   9   5          0.09         -1.33         3.82 o                         
  -4   9   5         11.41          9.24         4.10 o                         
  -3   9   5        128.04        125.04        10.86 o                         
  -2   9   5        146.27        151.76        20.17 o                         
  -1   9   5          5.27          4.93         1.70 o                         
   0   9   5         27.27         31.04         3.84 o                         
   1   9   5        146.99        145.96         8.76 o                         
   2   9   5         80.24         86.11         7.19 o                         
   3   9   5          7.58          3.06         2.10 o                         
   4   9   5          1.69          0.92         3.66 o                         
  -5  10   5          7.67          6.98         7.92 o                         
  -4  10   5         13.34         17.38         4.82 o                         
  -3  10   5          3.62          0.46         7.95 o                         
  -2  10   5          0.17          0.68         2.83 o                         
  -1  10   5         87.80         86.40         4.89 o                         
   0  10   5          1.26         -0.25         1.88 o                         
   1  10   5         86.77         85.27        10.99 o                         
   2  10   5         30.52         23.44         4.04 o                         
   3  10   5          3.17          5.71         2.67 o                         
   4  10   5          1.00          2.55         4.32 o                         
  -5  11   5          0.12         -1.04         3.65 o                         
  -4  11   5          0.17         -1.02         7.19 o                         
  -3  11   5          0.06         -1.22         2.23 o                         
  -2  11   5          5.99          1.40         2.60 o                         
  -1  11   5         88.65         90.21         7.20 o                         
   0  11   5          0.43          0.76         1.73 o                         
   1  11   5        260.22        255.45        12.12 o                         
   2  11   5         85.26         90.97         7.65 o                         
   3  11   5          0.23          2.50         2.99 o                         
   4  11   5          2.32          2.97         5.54 o                         
  -5  12   5          2.46          2.30         4.27 o                         
  -4  12   5          1.12          0.30         3.68 o                         
  -3  12   5          0.81          0.47         2.97 o                         
  -2  12   5          3.71          1.48         2.53 o                         
  -1  12   5          8.56          9.93         3.23 o                         
   0  12   5         15.51         13.15         2.36 o                         
   1  12   5         11.82          9.92         5.81 o                         
   2  12   5          0.82         -2.96         2.96 o                         
   3  12   5         13.27         13.88         3.50 o                         
   4  12   5         11.99          6.74         3.58 o                         
  -5  13   5          2.07          1.77         3.66 o                         
  -4  13   5          8.74          5.13         4.27 o                         
  -3  13   5          2.11         -3.26         3.26 o                         
  -2  13   5         51.76         58.89         6.92 o                         
  -1  13   5        121.45        116.80         8.83 o                         
   0  13   5         73.39         68.15         5.54 o                         
   1  13   5         26.38         29.82         3.74 o                         
   2  13   5         11.09         12.54         3.36 o                         
   3  13   5         27.99         22.97         4.88 o                         
  -5  14   5          0.51          3.44         5.09 o                         
  -4  14   5          2.87          4.22         5.55 o                         
  -3  14   5          1.89          1.20         3.22 o                         
  -2  14   5         12.45         10.14         2.74 o                         
  -1  14   5         13.78         11.64         2.87 o                         
   0  14   5         10.02          8.09         2.21 o                         
   1  14   5         11.56         11.93         2.54 o                         
   2  14   5         11.89         17.22         4.38 o                         
   3  14   5         12.66         14.89         4.23 o                         
  -4  15   5          4.96          9.76         3.58 o                         
  -3  15   5          0.22          4.71         3.99 o                         
  -2  15   5         13.61         16.20         3.53 o                         
  -1  15   5          0.01         -1.07         2.76 o                         
   0  15   5          0.00         -0.01         1.65 o                         
   1  15   5          0.65          0.40         2.02 o                         
   2  15   5         12.46          8.12         3.77 o                         
   3  15   5          8.50         11.11         3.83 o                         
  -4  16   5          1.89          3.77         3.05 o                         
  -3  16   5          0.47         -3.08         3.08 o                         
  -2  16   5          0.08         -1.64         3.00 o                         
  -1  16   5          1.61          0.43         2.38 o                         
   0  16   5          1.96          0.34         3.59 o                         
   1  16   5          0.03         -2.43         2.43 o                         
   2  16   5          0.04         -1.39         4.30 o                         
  -4  17   5          4.58         -0.03         3.56 o                         
  -3  17   5          1.99          6.50         5.13 o                         
  -2  17   5          1.51          1.59         4.04 o                         
  -1  17   5          0.91         -1.62         2.69 o                         
   0  17   5          2.58          0.87         2.92 o                         
   1  17   5          2.43          2.90         2.69 o                         
   2  17   5          2.93          3.16         3.13 o                         
  -3  18   5         15.32         21.14         5.09 o                         
  -2  18   5         10.88         13.06         3.88 o                         
  -1  18   5          0.33          3.34         4.67 o                         
   0  18   5          0.13          0.10         4.00 o                         
   1  18   5          0.24         -0.67         2.98 o                         
   2  18   5          1.28         -2.76         3.28 o                         
  -2  19   5          0.85          0.73         3.15 o                         
  -1  19   5          2.70          4.51         4.14 o                         
   0  19   5          1.11         -2.23         4.38 o                         
   1  19   5          3.99          3.65         4.04 o                         
  -2  20   5          3.80          2.37         4.44 o                         
  -1  20   5          3.84         -0.28         3.35 o                         
   0  20   5          3.18         -0.86         3.28 o                         
  -6   0   6          0.10          5.44         6.06 o                         
  -5   0   6          8.15         12.60         5.53 o                         
  -4   0   6         20.05         15.41         6.93 o                         
  -3   0   6        126.87        133.89         9.12 o                         
  -2   0   6        147.98        146.66         9.21 o                         
  -1   0   6          3.23          4.31         3.12 o                         
   0   0   6       1343.03       1434.13        28.80 o                         
   1   0   6         23.35         27.54         6.98 o                         
   2   0   6        519.69        544.29        17.63 o                         
   3   0   6         39.45         27.71         9.64 o                         
   4   0   6          5.00          3.13         4.62 o                         
  -6   1   6         35.97         46.18         6.18 o                         
  -5   1   6          5.56          5.60         4.20 o                         
  -4   1   6         36.03         38.37         4.61 o                         
  -3   1   6         24.95         26.34         4.17 o                         
  -2   1   6          1.25          2.14         1.51 o                         
  -1   1   6         34.79         34.25         3.15 o                         
   0   1   6          7.52          7.14         3.04 o                         
   1   1   6         72.46         72.26         4.76 o                         
   2   1   6         30.11         27.50         2.87 o                         
   3   1   6          2.98          1.49         3.51 o                         
   4   1   6          0.91          0.51         3.93 o                         
  -6   2   6         10.30         16.41         6.08 o                         
  -5   2   6          0.01          0.55         1.98 o                         
  -4   2   6         11.42          9.04         1.79 o                         
  -3   2   6         11.47         11.65         1.90 o                         
  -2   2   6        201.87        217.50         7.82 o                         
  -1   2   6        201.80        199.31         7.60 o                         
   0   2   6        108.69         98.13         5.44 o                         
   1   2   6        194.59        207.79         7.96 o                         
   2   2   6        107.38        104.01         9.05 o                         
   3   2   6         62.19         66.85         9.01 o                         
   4   2   6          3.80         11.00         3.95 o                         
  -6   3   6          3.17          1.21         2.94 o                         
  -5   3   6         19.42         20.05         4.04 o                         
  -4   3   6          0.14         -2.64         2.64 o                         
  -3   3   6         82.20         87.77         5.52 o                         
  -2   3   6        112.46        134.03         6.09 o                         
  -1   3   6         95.82         90.65         5.15 o                         
   0   3   6        135.53        144.42         6.62 o                         
   1   3   6         50.40         48.84         4.10 o                         
   2   3   6          8.60          4.00         1.98 o                         
   3   3   6         59.13         53.44         8.67 o                         
   4   3   6          8.58         -0.55         4.17 o                         
  -6   4   6          0.05         -2.36         3.02 o                         
  -5   4   6          1.59          2.77         2.85 o                         
  -4   4   6         26.50         26.74         4.20 o                         
  -3   4   6         40.36         36.89         3.50 o                         
  -2   4   6         32.98         28.88         3.65 o                         
  -1   4   6          2.08          1.86         1.53 o                         
   0   4   6         25.89         27.96         3.14 o                         
   1   4   6         57.10         51.58         4.13 o                         
   2   4   6         92.36         87.58         7.28 o                         
   3   4   6         75.36         86.11        10.33 o                         
   4   4   6          8.38          5.59         4.72 o                         
  -6   5   6          2.81          4.73         3.23 o                         
  -5   5   6          3.66          5.66         3.38 o                         
  -4   5   6          2.97          0.54         3.47 o                         
  -3   5   6          0.14         -1.73         2.86 o                         
  -2   5   6         10.82         10.45         3.07 o                         
  -1   5   6         11.15         11.13         2.23 o                         
   0   5   6         10.96          7.93         1.94 o                         
   1   5   6          4.32          3.02         2.02 o                         
   2   5   6        116.30        127.77         8.50 o                         
   3   5   6         81.35         84.82         7.43 o                         
   4   5   6          0.13         -2.96         3.73 o                         
  -6   6   6          1.20          1.86         3.19 o                         
  -5   6   6         15.19         13.61         5.05 o                         
  -4   6   6         57.88         51.33         7.55 o                         
  -3   6   6         16.18         24.09         4.87 o                         
  -2   6   6         15.64         15.66         4.22 o                         
  -1   6   6          6.53          5.37         1.47 o                         
   0   6   6          0.06         -0.43         1.37 o                         
   1   6   6         26.26         24.48         3.02 o                         
   2   6   6        102.11        111.98         9.65 o                         
   3   6   6         61.07         69.97         8.91 o                         
   4   6   6         11.18          4.01         4.55 o                         
  -6   7   6          0.54          6.23         4.56 o                         
  -5   7   6          0.02          4.51        10.49 o                         
  -4   7   6         12.35         18.99         4.79 o                         
  -3   7   6          0.13         -0.44         2.12 o                         
  -2   7   6         39.76         45.66         8.15 o                         
  -1   7   6          1.00          0.74         1.75 o                         
   0   7   6         10.80          8.63         2.27 o                         
   1   7   6        150.89        161.47         7.65 o                         
   2   7   6          2.83          5.03         2.31 o                         
   3   7   6         25.69         31.17         4.95 o                         
   4   7   6          0.06          0.17         3.50 o                         
  -5   8   6          3.99          0.14         3.22 o                         
  -4   8   6         69.74         79.15         9.41 o                         
  -3   8   6         80.92         76.35         8.72 o                         
  -2   8   6          9.53          7.56         7.93 o                         
  -1   8   6         27.88         28.64         3.45 o                         
   0   8   6          0.02         -2.27         2.27 o                         
   1   8   6         29.37         36.04         3.96 o                         
   2   8   6         90.30         89.98         7.53 o                         
   3   8   6         21.80         22.39         4.61 o                         
   4   8   6          0.00          9.59         5.80 o                         
  -5   9   6         12.64         16.22         5.61 o                         
  -4   9   6         12.13         12.04         6.02 o                         
  -3   9   6        193.46        208.50        14.22 o                         
  -2   9   6        673.00        720.84        25.42 o                         
  -1   9   6         21.52         17.79         2.75 o                         
   0   9   6          0.00          1.09         1.85 o                         
   1   9   6         81.09         80.50         6.76 o                         
   2   9   6          6.89          6.50         3.93 o                         
   3   9   6         60.52         66.47         7.42 o                         
   4   9   6          1.48          4.08         3.73 o                         
  -5  10   6          1.50         -1.88         3.90 o                         
  -4  10   6          0.34          1.79         3.85 o                         
  -3  10   6         94.22        107.25        10.45 o                         
  -2  10   6        390.15        423.86        26.93 o                         
  -1  10   6        141.87        145.46         7.63 o                         
   0  10   6         67.99         65.32         6.07 o                         
   1  10   6        200.60        187.97        10.74 o                         
   2  10   6         58.56         55.20         8.86 o                         
   3  10   6         21.62         20.67         4.68 o                         
  -5  11   6          7.88          6.78         4.46 o                         
  -4  11   6         14.10         10.32         4.81 o                         
  -3  11   6          9.21          5.75         4.02 o                         
  -2  11   6          0.14          4.17         3.56 o                         
  -1  11   6          3.54          7.39         4.16 o                         
   0  11   6         19.84         14.88         7.32 o                         
   1  11   6         46.79         54.03         6.18 o                         
   2  11   6          2.74          2.89         4.79 o                         
   3  11   6          0.00          0.90         2.86 o                         
  -5  12   6          0.03          1.22         7.21 o                         
  -4  12   6          0.53          1.58         2.88 o                         
  -3  12   6          0.25         -1.71         3.80 o                         
  -2  12   6          0.00          0.04         3.02 o                         
  -1  12   6          0.30          2.08         2.17 o                         
   0  12   6          0.60         -1.96         1.96 o                         
   1  12   6          0.12         -2.48         2.57 o                         
   2  12   6          0.13          0.78         4.01 o                         
   3  12   6          8.42         10.76         3.89 o                         
  -5  13   6          0.28         -1.47         8.98 o                         
  -4  13   6          0.42          3.60         3.10 o                         
  -3  13   6          0.31         -2.15         9.35 o                         
  -2  13   6         14.29          4.54         9.10 o                         
  -1  13   6         92.68         84.53        10.03 o                         
   0  13   6         28.89         28.74         4.38 o                         
   1  13   6          2.71          2.65         2.32 o                         
   2  13   6          0.05          4.39         3.31 o                         
   3  13   6          4.48          7.49         3.33 o                         
  -4  14   6          1.45          3.00         9.75 o                         
  -3  14   6          3.29         -2.87         3.30 o                         
  -2  14   6          2.74          6.56         8.35 o                         
  -1  14   6         12.02          8.23        11.97 o                         
   0  14   6         14.20          9.62         3.22 o                         
   1  14   6         18.25         23.20         4.93 o                         
   2  14   6          1.35         -1.20         2.96 o                         
   3  14   6          3.13          6.21         3.19 o                         
  -4  15   6          0.91         -1.20         3.77 o                         
  -3  15   6          0.03          1.36         4.12 o                         
  -2  15   6          0.05          3.88         2.63 o                         
  -1  15   6          0.93          5.80         3.07 o                         
   0  15   6          2.69          5.81         9.29 o                         
   1  15   6          3.45          7.83         3.79 o                         
   2  15   6          4.66          2.20         3.55 o                         
  -4  16   6          0.00         -4.21         4.22 o                         
  -3  16   6          0.19          0.65        11.55 o                         
  -2  16   6          2.64          5.66         3.11 o                         
  -1  16   6          0.09          4.92         3.37 o                         
   0  16   6         10.43         11.13         4.06 o                         
   1  16   6          0.53          0.71         3.11 o                         
   2  16   6          9.30         11.79         5.33 o                         
  -3  17   6          0.12          5.60         3.42 o                         
  -2  17   6          3.62          2.08         2.99 o                         
  -1  17   6         15.28         23.87         4.93 o                         
   0  17   6          0.01         -3.47         3.47 o                         
   1  17   6         18.19         25.96         4.53 o                         
  -2  18   6          0.28         -1.83         3.40 o                         
  -1  18   6          0.61          0.39         4.41 o                         
   0  18   6          2.66          1.37         4.47 o                         
   1  18   6          1.65         -0.49         3.87 o                         
  -2  19   6          0.38          2.89         3.77 o                         
  -1  19   6          1.56         -1.66         4.41 o                         
   0  19   6          0.00          0.94         5.55 o                         
  -6   1   7          0.66         11.70         4.90 o                         
  -5   1   7          0.05          1.12         2.63 o                         
  -4   1   7          5.36          4.60         1.76 o                         
  -3   1   7         58.52         63.72         4.91 o                         
  -2   1   7         59.67         66.05         4.82 o                         
  -1   1   7         10.98          9.84         2.82 o                         
   0   1   7         89.70         86.68         7.75 o                         
   1   1   7         32.45         36.84         4.00 o                         
   2   1   7         81.29         78.64         6.96 o                         
   3   1   7         42.68         45.71        17.04 o                         
   4   1   7          2.93          1.43         3.92 o                         
  -6   2   7          2.69          2.89         3.48 o                         
  -5   2   7         16.63         19.62         4.20 o                         
  -4   2   7         30.08         31.12         3.44 o                         
  -3   2   7          0.29          0.58         1.82 o                         
  -2   2   7          3.80          0.19         1.31 o                         
  -1   2   7          9.97         10.35         1.98 o                         
   0   2   7          3.98          3.40         1.58 o                         
   1   2   7          0.05         -1.32         1.67 o                         
   2   2   7          2.00          7.10         2.42 o                         
   3   2   7          0.41          0.18         3.06 o                         
   4   2   7          0.83         -3.28        10.19 o                         
  -6   3   7          6.10          5.18         3.45 o                         
  -5   3   7          7.25          5.38         5.68 o                         
  -4   3   7          0.76          1.08         2.36 o                         
  -3   3   7         15.02         14.11         2.46 o                         
  -2   3   7         24.20         26.82         4.46 o                         
  -1   3   7         90.81         95.47         5.85 o                         
   0   3   7          9.80          9.54         2.25 o                         
   1   3   7         93.38         90.75         5.97 o                         
   2   3   7         40.60         50.15         5.50 o                         
   3   3   7          0.79          5.62         4.83 o                         
   4   3   7          0.97          3.96         4.98 o                         
  -6   4   7         10.17          5.87         4.54 o                         
  -5   4   7         25.79         27.51         4.81 o                         
  -4   4   7          3.09         -0.36         2.42 o                         
  -3   4   7          2.26          4.98         4.28 o                         
  -2   4   7          1.88          1.32         1.30 o                         
  -1   4   7          0.01          0.63         1.42 o                         
   0   4   7          9.11          8.09         2.18 o                         
   1   4   7          1.70          1.50         2.03 o                         
   2   4   7         28.32         24.12         4.20 o                         
   3   4   7         19.45         25.65         6.13 o                         
   4   4   7          0.83         -3.52         4.31 o                         
  -5   5   7         16.17         13.54         3.74 o                         
  -4   5   7         35.36         41.53         5.76 o                         
  -3   5   7         28.85         29.78         4.75 o                         
  -2   5   7          0.34          3.33         1.64 o                         
  -1   5   7          2.28          1.75         1.73 o                         
   0   5   7          3.62          5.06         2.54 o                         
   1   5   7         50.50         42.62         4.80 o                         
   2   5   7         31.78         32.60         5.02 o                         
   3   5   7         20.29         23.49         6.16 o                         
  -5   6   7         11.52         16.01         6.30 o                         
  -4   6   7          6.21          7.04         5.22 o                         
  -3   6   7          1.31          3.48         2.40 o                         
  -2   6   7          3.16          5.73         3.16 o                         
  -1   6   7          0.01          0.76         2.35 o                         
   0   6   7         66.32         69.51         6.48 o                         
   1   6   7         25.75         23.51         3.47 o                         
   2   6   7         12.58          8.89         3.22 o                         
   3   6   7         32.77         32.49         7.93 o                         
  -5   7   7          1.21         -0.11         5.13 o                         
  -4   7   7          0.42         -2.14         3.54 o                         
  -3   7   7         35.89         33.51         5.93 o                         
  -2   7   7         88.09        101.26        11.08 o                         
  -1   7   7          2.49         -0.10         2.21 o                         
   0   7   7        150.13        149.43         7.74 o                         
   1   7   7        108.96        100.07         6.59 o                         
   2   7   7          5.44          5.34         3.03 o                         
   3   7   7          0.17          5.99         5.32 o                         
  -5   8   7          3.59         13.76         5.54 o                         
  -4   8   7          0.65         -0.22         9.11 o                         
  -3   8   7         11.48          7.30         3.21 o                         
  -2   8   7        103.22        107.04        10.24 o                         
  -1   8   7          7.13          0.98         1.61 o                         
   0   8   7        101.07         96.52         6.48 o                         
   1   8   7         37.06         30.42         3.89 o                         
   2   8   7          2.51          4.39         2.90 o                         
   3   8   7         14.95         20.44         4.69 o                         
  -5   9   7          2.97          4.31         5.90 o                         
  -4   9   7          0.46          2.02         6.58 o                         
  -3   9   7         57.38         57.81         8.34 o                         
  -2   9   7         59.14         58.26         8.94 o                         
  -1   9   7          3.99          0.30         2.08 o                         
   0   9   7          1.61          1.38         1.98 o                         
   1   9   7          0.13          1.69         2.86 o                         
   2   9   7          2.11          4.32         2.59 o                         
   3   9   7          0.46          1.99         2.89 o                         
  -5  10   7          0.10          0.65         4.10 o                         
  -4  10   7          3.24          0.68         3.06 o                         
  -3  10   7          6.63          2.62         2.57 o                         
  -2  10   7          0.08          4.95         4.15 o                         
  -1  10   7         73.32         63.00         8.13 o                         
   0  10   7        101.41        100.61         8.01 o                         
   1  10   7          0.67         -0.75         2.09 o                         
   2  10   7          0.22         -1.15         3.01 o                         
   3  10   7          9.50         15.38         4.78 o                         
  -5  11   7          0.33         -2.57         3.82 o                         
  -4  11   7          5.41          8.43         4.69 o                         
  -3  11   7         11.50          9.29         4.14 o                         
  -2  11   7         70.70         63.84         8.74 o                         
  -1  11   7         14.15         13.02         4.65 o                         
   0  11   7          0.02         -0.22         2.33 o                         
   1  11   7          2.55          3.83         2.36 o                         
   2  11   7          4.76          5.67         3.28 o                         
   3  11   7          0.27         -2.07         3.91 o                         
  -4  12   7          2.38          6.20         6.14 o                         
  -3  12   7         34.63         29.96         8.56 o                         
  -2  12   7          1.07          2.30         3.25 o                         
  -1  12   7          4.95          4.39         3.07 o                         
   0  12   7          0.36          1.78         2.37 o                         
   1  12   7          0.09         -0.31         2.84 o                         
   2  12   7          0.45          4.23         3.65 o                         
  -4  13   7          1.91          1.88         4.01 o                         
  -3  13   7          2.82          6.72         6.34 o                         
  -2  13   7          2.95          0.06         3.26 o                         
  -1  13   7          0.03          5.43         4.73 o                         
   0  13   7         16.41         12.35         3.34 o                         
   1  13   7          8.84          5.80         3.23 o                         
   2  13   7          0.08         -3.70         3.70 o                         
  -4  14   7          0.78          7.44         3.93 o                         
  -3  14   7          0.05         -1.69         4.01 o                         
  -2  14   7          0.31         -2.00         3.08 o                         
  -1  14   7          0.01          1.24         6.98 o                         
   0  14   7          5.93         -0.86         3.69 o                         
   1  14   7          5.92         10.69         3.34 o                         
   2  14   7          0.00          0.77         3.21 o                         
  -3  15   7          0.76          0.79        10.06 o                         
  -2  15   7          2.34          4.64         4.34 o                         
  -1  15   7          0.08         -1.04         4.91 o                         
   0  15   7          0.62          4.97         5.87 o                         
   1  15   7          5.32          5.08         2.98 o                         
  -3  16   7          4.50          0.16         8.31 o                         
  -2  16   7          3.07          3.76         3.63 o                         
  -1  16   7          5.32          7.96         4.34 o                         
   0  16   7          1.81          2.19         6.93 o                         
   1  16   7          4.67          2.14         4.40 o                         
  -2  17   7          1.16          1.32        12.00 o                         
  -1  17   7          0.12          9.84         3.82 o                         
   0  17   7          0.73         -0.34         4.70 o                         
  -1  18   7          0.07         -4.14         4.14 o                         
  -5   0   8          0.94         -0.10         5.68 o                         
  -4   0   8         52.83         65.42         7.86 o                         
  -3   0   8        112.47        117.46         9.87 o                         
  -2   0   8        140.32        158.14        11.20 o                         
  -1   0   8         66.83         69.35         7.75 o                         
   0   0   8          0.17         -1.37         4.52 o                         
   1   0   8        115.83        121.21        10.47 o                         
   2   0   8        261.27        271.86        26.24 o                         
   3   0   8         28.57         18.67         8.71 o                         
  -5   1   8          2.95          5.54         3.65 o                         
  -4   1   8          5.25          4.78         2.14 o                         
  -3   1   8          4.10          3.75         1.60 o                         
  -2   1   8          6.36          2.53         1.62 o                         
  -1   1   8          1.84          1.59         2.69 o                         
   0   1   8          1.52         -2.08         2.08 o                         
   1   1   8          4.50          6.05         2.36 o                         
   2   1   8         15.47         14.89         4.97 o                         
   3   1   8          0.29         -2.67         7.86 o                         
  -5   2   8          0.10          2.41         3.06 o                         
  -4   2   8          0.48          3.00         2.68 o                         
  -3   2   8          9.26          9.83         2.31 o                         
  -2   2   8          7.44          4.62         2.50 o                         
  -1   2   8         52.11         46.64         4.54 o                         
   0   2   8         16.86         15.03         2.96 o                         
   1   2   8         34.29         31.90         3.83 o                         
   2   2   8          1.56          1.33         3.56 o                         
   3   2   8         11.61          3.43         7.40 o                         
  -5   3   8          7.88         10.84         3.20 o                         
  -4   3   8         20.90         22.98         4.61 o                         
  -3   3   8          3.32          2.89         1.99 o                         
  -2   3   8          1.34          0.87         1.98 o                         
  -1   3   8         65.68         63.72         5.28 o                         
   0   3   8          0.48          2.42         3.16 o                         
   1   3   8         78.34         81.98         6.07 o                         
   2   3   8         16.87         13.59         4.05 o                         
   3   3   8          0.16         -0.95         4.14 o                         
  -5   4   8         14.84         12.80         4.37 o                         
  -4   4   8          6.15          6.00         3.37 o                         
  -3   4   8          4.54          0.11         2.55 o                         
  -2   4   8          0.22          2.74         1.77 o                         
  -1   4   8         14.35         12.14         2.69 o                         
   0   4   8         95.39        116.09         8.68 o                         
   1   4   8         12.57         13.98         2.73 o                         
   2   4   8          1.63          6.04         3.40 o                         
   3   4   8          0.32         -4.46         5.16 o                         
  -5   5   8          4.83          7.35         3.81 o                         
  -4   5   8          0.35         -2.01         2.80 o                         
  -3   5   8         47.49         45.31         6.07 o                         
  -2   5   8         57.02         61.81         4.94 o                         
  -1   5   8          2.28         -0.61         2.04 o                         
   0   5   8          0.49         -1.61         2.17 o                         
   1   5   8          0.60          0.47         1.98 o                         
   2   5   8          0.47         -1.32         2.66 o                         
   3   5   8          1.19          4.09         3.74 o                         
  -5   6   8         10.77          7.06         3.68 o                         
  -4   6   8          2.34         -2.57         3.51 o                         
  -3   6   8          8.10          5.09         2.74 o                         
  -2   6   8          0.10          0.99         3.20 o                         
  -1   6   8         15.07         18.52         2.88 o                         
   0   6   8        202.12        214.89         9.92 o                         
   1   6   8        106.03        105.38         6.91 o                         
   2   6   8          0.31         -0.08         2.60 o                         
   3   6   8          2.55          0.15         5.11 o                         
  -5   7   8          1.33         -0.94         3.20 o                         
  -4   7   8          0.30          1.60         3.66 o                         
  -3   7   8          3.03          2.89         3.40 o                         
  -2   7   8         52.40         60.22         6.95 o                         
  -1   7   8          7.97          5.20         2.80 o                         
   0   7   8         37.10         37.69         4.16 o                         
   1   7   8          1.11          1.74         1.99 o                         
   2   7   8         12.87         12.37         7.06 o                         
   3   7   8          0.63          8.42         4.49 o                         
  -5   8   8          0.85         -0.42         3.54 o                         
  -4   8   8          0.16          4.63         3.43 o                         
  -3   8   8         12.87          7.38         8.57 o                         
  -2   8   8         13.43         11.26         3.08 o                         
  -1   8   8         18.11          9.11         2.44 o                         
   0   8   8         86.74         88.26         6.68 o                         
   1   8   8         64.17         58.49         5.68 o                         
   2   8   8         34.39         43.35         6.26 o                         
  -5   9   8          4.89          8.02         9.88 o                         
  -4   9   8          0.26          4.98         5.61 o                         
  -3   9   8          0.39         -2.10         2.95 o                         
  -2   9   8          0.73          6.94         7.14 o                         
  -1   9   8          7.12         13.54         4.77 o                         
   0   9   8          2.02         -0.58         2.48 o                         
   1   9   8         19.87         22.48         3.84 o                         
   2   9   8         37.97         48.33         6.59 o                         
  -4  10   8          1.70         -0.14         4.12 o                         
  -3  10   8          8.85          3.76         4.79 o                         
  -2  10   8         58.94         53.14         8.40 o                         
  -1  10   8          2.58          5.53         3.86 o                         
   0  10   8         21.29         15.97         3.24 o                         
   1  10   8          0.58         -2.83         2.98 o                         
   2  10   8         11.67         16.24         4.34 o                         
  -4  11   8          5.03          1.48         4.00 o                         
  -3  11   8         15.02         21.63         5.89 o                         
  -2  11   8         12.55          6.24         3.53 o                         
  -1  11   8          0.73         -4.17         4.17 o                         
   0  11   8          0.03         -2.52         2.64 o                         
   1  11   8          3.69         10.30         3.65 o                         
   2  11   8         10.90          6.80         3.33 o                         
  -4  12   8         15.84         18.04         6.12 o                         
  -3  12   8         54.19         59.66        10.00 o                         
  -2  12   8          7.00          2.77         4.60 o                         
  -1  12   8          0.19         -0.55         8.13 o                         
   0  12   8          0.20          0.23         3.61 o                         
   1  12   8         16.03         10.89         3.25 o                         
   2  12   8         18.86         20.45         4.95 o                         
  -4  13   8         10.56          6.41        11.46 o                         
  -3  13   8         56.17         71.20        10.27 o                         
  -2  13   8         31.96         30.43         6.77 o                         
  -1  13   8          3.00          3.80         6.80 o                         
   0  13   8         10.36         13.60         5.42 o                         
   1  13   8          2.13         -0.63         3.10 o                         
  -3  14   8          5.38          7.30         4.89 o                         
  -2  14   8          0.02          2.10         5.06 o                         
  -1  14   8          0.66         -2.87         4.36 o                         
   0  14   8          0.29         -1.34         7.74 o                         
   1  14   8          3.50          4.33         3.30 o                         
  -3  15   8          0.04         12.34         6.24 o                         
  -2  15   8          4.60         -4.89         4.89 o                         
  -1  15   8          0.17          0.97         8.03 o                         
   0  15   8          0.67          2.99         4.53 o                         
  -2  16   8          0.06          0.26         4.12 o                         
  -1  16   8          3.10          3.58         3.90 o                         
   0  16   8          0.04          2.38         3.97 o                         
  -5   1   9          9.52          5.83         4.91 o                         
  -4   1   9          1.84          2.31         2.93 o                         
  -3   1   9          2.42          6.75         2.63 o                         
  -2   1   9          4.82          4.68         3.61 o                         
  -1   1   9         13.14          7.79         3.17 o                         
   0   1   9          3.81          4.20         2.49 o                         
   1   1   9          1.11          4.15         2.40 o                         
   2   1   9          0.65         -0.45         4.24 o                         
  -5   2   9          0.13          7.58         5.13 o                         
  -4   2   9          1.12          2.53         3.99 o                         
  -3   2   9          2.72         -2.56         2.56 o                         
  -2   2   9          5.85          4.78         2.19 o                         
  -1   2   9         20.46         21.66         3.51 o                         
   0   2   9         29.02         29.04         4.06 o                         
   1   2   9          9.57          6.73         2.77 o                         
   2   2   9          0.04         -2.28         3.69 o                         
  -5   3   9          7.04          8.29         3.94 o                         
  -4   3   9         12.81         14.64         4.38 o                         
  -3   3   9         15.11         12.83         4.14 o                         
  -2   3   9          7.37          6.61         2.52 o                         
  -1   3   9          0.51         -0.33         2.10 o                         
   0   3   9         22.17         17.53         3.40 o                         
   1   3   9         72.27         83.04         6.62 o                         
   2   3   9         27.74         27.89         6.51 o                         
  -5   4   9          0.02          5.43         3.65 o                         
  -4   4   9          0.00         -0.69         3.57 o                         
  -3   4   9         11.42         12.10         4.58 o                         
  -2   4   9          3.07          1.86         2.39 o                         
  -1   4   9         71.99         78.03         6.29 o                         
   0   4   9         69.61         77.25         6.36 o                         
   1   4   9          1.27         -2.49         2.49 o                         
   2   4   9          2.54          1.88         4.79 o                         
  -5   5   9          5.73          3.28         4.58 o                         
  -4   5   9          0.16          1.80         3.25 o                         
  -3   5   9         20.50         24.66         5.10 o                         
  -2   5   9          0.18          2.52         3.90 o                         
  -1   5   9         29.40         28.49         4.09 o                         
   0   5   9          2.37          1.68         2.23 o                         
   1   5   9          0.03         -2.01         2.66 o                         
   2   5   9          7.24          1.65         3.99 o                         
  -5   6   9          0.91          0.23         3.43 o                         
  -4   6   9          0.29         -3.74         3.74 o                         
  -3   6   9          2.28          4.68         3.34 o                         
  -2   6   9          0.01          5.61         3.16 o                         
  -1   6   9          7.99         12.47         4.46 o                         
   0   6   9         16.73         19.47         3.68 o                         
   1   6   9          5.11          4.19         2.70 o                         
   2   6   9          3.53          6.28         3.60 o                         
  -4   7   9          0.31         -1.69         2.75 o                         
  -3   7   9         23.38         21.54         4.76 o                         
  -2   7   9         42.62         43.86         6.13 o                         
  -1   7   9         10.45          2.72         2.24 o                         
   0   7   9          3.08          1.05         2.27 o                         
   1   7   9         15.52         12.43         3.97 o                         
   2   7   9          6.22          5.48         3.62 o                         
  -4   8   9          6.31          1.31         4.55 o                         
  -3   8   9         17.36         23.87         5.14 o                         
  -2   8   9          6.33          3.19         5.55 o                         
  -1   8   9          4.15          7.54         3.43 o                         
   0   8   9          0.53          2.54         2.24 o                         
   1   8   9          1.81          0.97         3.16 o                         
   2   8   9         13.13         18.94         5.38 o                         
  -4   9   9          0.01         -5.01         5.22 o                         
  -3   9   9          0.05         -1.34         3.98 o                         
  -2   9   9          0.17          0.06         3.84 o                         
  -1   9   9          2.98         -0.37         2.61 o                         
   0   9   9          6.64          5.75         2.43 o                         
   1   9   9          0.07         -2.20         3.23 o                         
  -4  10   9          1.92          6.44         4.40 o                         
  -3  10   9          0.45          5.57         4.12 o                         
  -2  10   9          4.55          7.60         6.40 o                         
  -1  10   9          0.53         -2.63         3.17 o                         
   0  10   9          0.01          1.87         2.45 o                         
   1  10   9          0.13         -0.23         3.04 o                         
  -3  11   9          1.66          3.63         8.78 o                         
  -2  11   9          1.34         -1.24         4.57 o                         
  -1  11   9          0.36          0.14         3.05 o                         
   0  11   9          0.57         -2.64         2.97 o                         
   1  11   9          0.06          1.78         3.11 o                         
  -3  12   9         12.67         14.04         5.55 o                         
  -2  12   9          0.89         -4.94         4.94 o                         
  -1  12   9          0.52          2.81         9.45 o                         
   0  12   9          1.43          0.18         3.79 o                         
  -3  13   9          9.65         18.29         6.73 o                         
  -2  13   9          0.01         -3.05         3.93 o                         
  -1  13   9          7.63          9.03         5.46 o                         
   0  13   9          0.00         -3.28         3.53 o                         
  -2  14   9          1.56          1.74         4.85 o                         
  -1  14   9          2.76          6.41         4.84 o                         
  -4   0  10          0.01         -6.45         6.45 o                         
  -3   0  10          1.11          4.33         3.74 o                         
  -2   0  10          0.39          0.58         4.17 o                         
  -1   0  10          5.90          4.46         3.14 o                         
   0   0  10          5.69          4.03         3.45 o                         
   1   0  10          0.30         -1.38         3.09 o                         
  -4   1  10          3.24          2.87         5.85 o                         
  -3   1  10          8.76         11.21         2.98 o                         
  -2   1  10          0.01         -2.19         2.19 o                         
  -1   1  10          0.22         -2.56         2.56 o                         
   0   1  10         14.55         11.85         3.57 o                         
   1   1  10          5.38         -2.00         2.87 o                         
  -4   2  10          0.01         -3.12         3.46 o                         
  -3   2  10          1.38         -1.03         2.79 o                         
  -2   2  10          0.38          1.18         1.96 o                         
  -1   2  10          6.69          6.79         2.61 o                         
   0   2  10         18.37         18.90         3.99 o                         
   1   2  10          3.85          2.36         2.92 o                         
  -4   3  10          8.63         11.75         4.72 o                         
  -3   3  10          7.55          4.50         4.94 o                         
  -2   3  10          6.76          6.83         2.61 o                         
  -1   3  10         33.50         41.14         5.05 o                         
   0   3  10          8.85          6.70         3.65 o                         
   1   3  10         21.15         18.26         4.73 o                         
  -4   4  10          9.96         16.53         4.51 o                         
  -3   4  10         43.58         50.57         6.94 o                         
  -2   4  10          6.32          6.93         2.98 o                         
  -1   4  10         35.45         38.09         4.95 o                         
   0   4  10         48.74         43.62         5.46 o                         
   1   4  10         23.22         23.89         4.97 o                         
  -4   5  10          0.62          3.46         3.76 o                         
  -3   5  10          2.22          4.90         3.34 o                         
  -2   5  10          2.45         -1.03         3.28 o                         
  -1   5  10          7.24          0.60         2.60 o                         
   0   5  10         22.56         23.67         4.35 o                         
   1   5  10          0.31          6.88         4.02 o                         
  -4   6  10          0.12         -0.62         3.61 o                         
  -3   6  10          1.26          0.07         2.97 o                         
  -2   6  10         24.31         27.89         5.29 o                         
  -1   6  10         12.72          9.06         3.46 o                         
   0   6  10         10.51          8.12         2.99 o                         
   1   6  10         15.42         17.49         4.84 o                         
  -4   7  10          1.12          2.63         3.71 o                         
  -3   7  10         17.45         19.93         5.19 o                         
  -2   7  10          1.30          0.80         3.97 o                         
  -1   7  10         12.70          6.52         3.31 o                         
   0   7  10          1.15         -0.81         2.53 o                         
   1   7  10          2.03          2.78         3.55 o                         
  -3   8  10          0.58         -4.09         4.09 o                         
  -2   8  10          1.37          0.15         2.86 o                         
  -1   8  10          3.45         -2.65         3.52 o                         
   0   8  10          5.06          2.31         2.46 o                         
  -3   9  10          0.27          1.08         3.59 o                         
  -2   9  10          1.17         -1.93         2.98 o                         
  -1   9  10          9.98         12.16         7.53 o                         
   0   9  10          5.70          2.30         3.80 o                         
  -3  10  10          1.69          2.18         3.42 o                         
  -2  10  10          2.49          1.52         3.35 o                         
  -1  10  10          1.20         -1.70         3.59 o                         
   0  10  10          9.03         12.20         4.74 o                         
  -2  11  10          1.50          1.13         3.59 o                         
  -1  11  10          9.26         17.67         4.78 o                         
  -3   1  11          1.48         -1.11         3.32 o                         
  -2   1  11         14.49         14.61         3.69 o                         
  -1   1  11         36.49         40.20         5.31 o                         
   0   1  11         17.54         20.15         4.62 o                         
  -3   2  11          3.25         -1.66         3.37 o                         
  -2   2  11          0.99          3.21         2.72 o                         
  -1   2  11          3.20          2.22         2.46 o                         
   0   2  11          0.28          4.84         4.44 o                         
  -3   3  11          8.06          5.85         3.82 o                         
  -2   3  11         15.07         15.14         4.22 o                         
  -1   3  11          0.13         -2.91         2.91 o                         
   0   3  11          5.37          4.60         2.68 o                         
  -3   4  11          9.05         10.23         4.44 o                         
  -2   4  11          0.66         -1.37         3.34 o                         
  -1   4  11          0.01         -2.16         3.53 o                         
   0   4  11          0.09         -1.49         2.56 o                         
  -3   5  11          1.68          0.48         3.19 o                         
  -2   5  11          0.05          2.20         3.04 o                         
  -1   5  11          0.53         -1.94         3.49 o                         
  -2   6  11          3.42          2.71         3.84 o                         
  -1   6  11          3.01          1.02         3.59 o                         
  -2   7  11          1.21          2.63         3.64 o                         
  -1   7  11          0.01         -2.34         3.94 o                         
                                                                                
